# Supplementary material for: 1-Allyl-3-chloro-5-nitro-1H-indazole
Source: Acta Crystallogr Sect E Struct Rep Online. 2013 Aug 10;69(Pt 9):o1410. doi: 10.1107/S1600536813021995 (PMC3884460; doi:10.1107/S1600536813021995)
Supplement: Supplementary file 1 [file e-69-o1410-sup1.cif]

##############################################################################
#                                                                            #
# This CIF contains the data in a paper accepted for publication in          #
# Acta Crystallographica Section E. It conforms to the requirements of       #
# Notes for Authors for Acta Crystallographica Section E, and has been       #
# peer reviewed under the auspices of the IUCr Commission on Journals.       #
#                                                                            #
# Full details of the Crystallographic Information File format               #
# are given in the paper "The Crystallographic Information File (CIF):       #
# a New Standard Archive File for Crystallography" by S. R. Hall, F. H.      #
# Allen and I. D. Brown [Acta Cryst. (1991), A47, 655-685].                  #
#                                                                            #
# The current version of the core CIF dictionary is obtainable from          #
# ftp://ftp.iucr.org/pub/cif_core.dic.                                       #
#                                                                            #
# Software is freely available for graphical display of the structure(s)     #
# in this CIF. For information consult the CIF software page                 #
# http://www.iucr.org/resources/cif/software.                                #
#                                                                            #
# This file may be used for bona fide research purposes within the           #
# scientific community so long as proper attribution is given to the journal # 
# article from which it was obtained.                                        #
#                                                                            #
##############################################################################
data_I
_audit_creation_method     SHELXL-97
_journal_date_recd_electronic     2013-08-05
_journal_date_accepted     2013-08-06
_journal_name_full     'Acta Crystallographica, Section E'
_journal_year     2013
_journal_volume     69
_journal_issue      9
_journal_page_first     o1410
_journal_page_last     o1410
_journal_paper_category     QO
_journal_paper_doi     10.1107/S1600536813021995
_journal_coeditor_code     BT6927
_publ_contact_author_name     'Hakima Chicha'
_publ_contact_author_address
;
Laboratoire de Chimie Organique et Analytique
Universit\'e Sultan Moulay Slimane,
Facult\'e des Sciences et Techniques, B\'eni-Mellal, BP 523, Morocco
;
_publ_contact_author_email     'hakima_chicha@yahoo.fr'
_publ_contact_author_fax     '212 537 77 54 40'
_publ_contact_author_phone     '212 537 77 54 40'
_publ_section_title
;
1-Allyl-3-chloro-5-nitro-1<i>H</i>-indazole
;
loop_
    _publ_author_name
    _publ_author_address
    'Chicha, Hakima'
;
Laboratoire de Chimie Organique et Analytique
Universit\'e Sultan Moulay Slimane,
Facult\'e des Sciences et Techniques, B\'eni-Mellal, BP 523, Morocco
;
    'Rakib, El Mostapha'
;
Laboratoire de Chimie Organique et Analytique
Universit\'e Sultan Moulay Slimane,
Facult\'e des Sciences et Techniques, B\'eni-Mellal, BP 523, Morocco
;
    'Spinelli, Domenico'
;
Dipartimento di Chimica 'G. Ciamician', Universit\`a degli Studi di Bologna,
Via Selmi 2, I-40126 Bologna, Italy
;
    'Saadi, Mohamed'
;
Laboratoire de Chimie du Solide Appliqu\'ee,
Facult\'e des Sciences, Universit\'e Mohammed V-Agdal
Avenue Ibn Battouta, BP. 1014, Rabat, Morocco
;
    'El Ammari, Lahcen'
;
Laboratoire de Chimie du Solide Appliqu\'ee,
Facult\'e des Sciences, Universit\'e Mohammed V-Agdal
Avenue Ibn Battouta, BP. 1014, Rabat, Morocco
;
_chemical_name_systematic
;
1-Allyl-3-chloro-5-nitro-1<i>H</i>-indazole
;
_chemical_name_common     ?
_chemical_formula_moiety     'C10 H8 Cl N3 O2'
_chemical_formula_sum     'C10 H8 Cl N3 O2'
_chemical_formula_iupac     'C10 H8 Cl N3 O2'
_chemical_formula_weight     237.64
_chemical_melting_point     ?
_symmetry_cell_setting     monoclinic
_symmetry_space_group_name_H-M     'P 21/c'
_symmetry_space_group_name_Hall     '-P 2ybc'
loop_
    _symmetry_equiv_pos_as_xyz
    'x, y, z'
    '-x, y+1/2, -z+1/2'
    '-x, -y, -z'
    'x, -y-1/2, z-1/2'
_cell_length_a     13.3025(6)
_cell_length_b     11.2505(5)
_cell_length_c     7.3092(3)
_cell_angle_alpha     90.00
_cell_angle_beta     91.343(2)
_cell_angle_gamma     90.00
_cell_volume     1093.59(8)
_cell_formula_units_Z     4
_cell_measurement_reflns_used     3069
_cell_measurement_theta_min     2.37
_cell_measurement_theta_max     29.56
_cell_measurement_temperature     296(2)
_exptl_crystal_description     Block
_exptl_crystal_colour     colourless
_exptl_crystal_size_max     0.41
_exptl_crystal_size_mid     0.34
_exptl_crystal_size_min     0.22
_exptl_crystal_density_diffrn     1.443
_exptl_crystal_density_meas     ?
_exptl_crystal_density_method     'not measured'
_exptl_crystal_F_000     488
_exptl_absorpt_coefficient_mu     0.337
_exptl_absorpt_correction_type     multi-scan
_exptl_absorpt_process_details     '(SADABS: Sheldrick, 2008)'
_exptl_absorpt_correction_T_min     0.6540
_exptl_absorpt_correction_T_max     0.7466
_exptl_special_details     ?
_diffrn_ambient_temperature     296(2)
_diffrn_radiation_type     MoK\a
_diffrn_radiation_wavelength     0.71073
_diffrn_radiation_source     'fine-focus sealed tube'
_diffrn_radiation_monochromator     graphite
_diffrn_measurement_device_type     'Bruker X8 APEX'
_diffrn_measurement_method     '\f and \w scans'
_diffrn_reflns_number     14430
_diffrn_reflns_av_R_equivalents     0.0457
_diffrn_reflns_av_sigmaI/netI     0.0380
_diffrn_reflns_theta_min     2.37
_diffrn_reflns_theta_max     29.56
_diffrn_reflns_theta_full     29.56
_diffrn_measured_fraction_theta_max     1.000
_diffrn_measured_fraction_theta_full     1.000
_diffrn_reflns_limit_h_min     -18
_diffrn_reflns_limit_h_max     18
_diffrn_reflns_limit_k_min     -10
_diffrn_reflns_limit_k_max     15
_diffrn_reflns_limit_l_min     -9
_diffrn_reflns_limit_l_max     10
_refine_special_details
;
Refinement of <i>F</i>^2^ against all reflections. The weighted <i>R</i>-factor
<i>wR</i> and goodness of fit <i>S</i> are based on <i>F</i>^2^, conventional
<i>R</i>-factors <i>R</i> are based on <i>F</i>, with <i>F</i> set to zero for
negative <i>F</i>^2^. The threshold expression of <i>F</i>^2^ >
\s(<i>F</i>^2^) is used only for calculating <i>R</i>-factors(gt) <i>etc</i>.
and is not relevant to the choice of reflections for refinement.
<i>R</i>-factors based on <i>F</i>^2^ are statistically about twice as large
as those based on <i>F</i>, and <i>R</i>- factors based on all data will be
even larger.
;
_reflns_number_total     3069
_reflns_number_gt     1852
_reflns_threshold_expression     I>2sigma(I)
_refine_ls_structure_factor_coef     Fsqd
_refine_ls_matrix_type     full
_refine_ls_R_factor_all     0.0884
_refine_ls_R_factor_gt     0.0469
_refine_ls_wR_factor_gt     0.1161
_refine_ls_wR_factor_ref     0.1360
_refine_ls_goodness_of_fit_ref     1.023
_refine_ls_restrained_S_all     1.023
_refine_ls_number_reflns     3069
_refine_ls_number_parameters     145
_refine_ls_number_restraints     0
_refine_ls_hydrogen_treatment     constr
_refine_ls_weighting_scheme     calc
_refine_ls_weighting_details
         'calc w=1/[\s^2^(Fo^2^)+(0.0690P)^2^+0.0517P] where P=(Fo^2^+2Fc^2^)/3'
_atom_sites_solution_hydrogens     difmap
_atom_sites_solution_primary     direct
_atom_sites_solution_secondary     difmap
_refine_ls_shift/su_max     0.000
_refine_ls_shift/su_mean     0.000
_refine_diff_density_max     0.272
_refine_diff_density_min     -0.332
_refine_ls_extinction_method     none
_refine_ls_extinction_coef     ?
loop_
    _atom_type_symbol
    _atom_type_description
    _atom_type_scat_dispersion_real
    _atom_type_scat_dispersion_imag
    _atom_type_scat_source
    'C' 'C' 0.0033 0.0016
                         'International Tables Vol C Tables 4.2.6.8 and 6.1.1.4'
    'H' 'H' 0.0000 0.0000
                         'International Tables Vol C Tables 4.2.6.8 and 6.1.1.4'
    'N' 'N' 0.0061 0.0033
                         'International Tables Vol C Tables 4.2.6.8 and 6.1.1.4'
    'O' 'O' 0.0106 0.0060
                         'International Tables Vol C Tables 4.2.6.8 and 6.1.1.4'
    'Cl' 'Cl' 0.1484 0.1585
                         'International Tables Vol C Tables 4.2.6.8 and 6.1.1.4'
_computing_data_collection     'APEX2 (Bruker, 2009)'
_computing_cell_refinement     'SAINT (Bruker, 2009)'
_computing_data_reduction     'SAINT (Bruker, 2009)'
_computing_structure_solution     'SHELXS97 (Sheldrick, 2008)'
_computing_structure_refinement     'SHELXL97 (Sheldrick, 2008)'
_computing_molecular_graphics     'ORTEP-3 for Windows (Farrugia, 2012)'
_computing_publication_material
                               'PLATON (Spek, 2009) and publCIF (Westrip, 2010)'
loop_
    _atom_site_type_symbol
    _atom_site_label
    _atom_site_fract_x
    _atom_site_fract_y
    _atom_site_fract_z
    _atom_site_U_iso_or_equiv
    _atom_site_adp_type
    _atom_site_calc_flag
    _atom_site_refinement_flags
    _atom_site_occupancy
    _atom_site_symmetry_multiplicity
    _atom_site_disorder_assembly
    _atom_site_disorder_group
    C C1 0.39644(11) 0.25338(16) 1.0420(2) 0.0451(4) Uani d . 1 1 . .
    C C2 0.29681(11) 0.22952(14) 0.97697(19) 0.0415(4) Uani d . 1 1 . .
    C C3 0.24119(12) 0.12846(15) 0.9339(2) 0.0462(4) Uani d . 1 1 . .
    H H3 0.2681 0.0525 0.9450 0.055 Uiso calc R 1 1 . .
    C C4 0.14423(13) 0.14758(16) 0.8741(2) 0.0517(4) Uani d . 1 1 . .
    C C5 0.10115(12) 0.26115(18) 0.8562(2) 0.0549(5) Uani d . 1 1 . .
    H H5 0.0346 0.2685 0.8160 0.066 Uiso calc R 1 1 . .
    C C6 0.15549(13) 0.36043(16) 0.8970(2) 0.0508(4) Uani d . 1 1 . .
    H H6 0.1278 0.4360 0.8848 0.061 Uiso calc R 1 1 . .
    C C7 0.25499(12) 0.34380(14) 0.9583(2) 0.0428(4) Uani d . 1 1 . .
    C C8 0.32262(15) 0.55248(16) 1.0068(3) 0.0596(5) Uani d . 1 1 . .
    H H8A 0.3794 0.5846 1.0763 0.071 Uiso calc R 1 1 . .
    H H8B 0.2616 0.5785 1.0650 0.071 Uiso calc R 1 1 . .
    C C9 0.32387(17) 0.59986(17) 0.8194(3) 0.0666(5) Uani d . 1 1 . .
    H H9 0.3814 0.5866 0.7526 0.080 Uiso calc R 1 1 . .
    C C10 0.2520(2) 0.6582(2) 0.7404(5) 0.1088(10) Uani d . 1 1 . .
    H H10A 0.1931 0.6734 0.8025 0.131 Uiso calc R 1 1 . .
    H H10B 0.2588 0.6852 0.6210 0.131 Uiso calc R 1 1 . .
    N N1 0.32739(10) 0.42252(13) 1.01153(19) 0.0492(4) Uani d . 1 1 . .
    N N2 0.41482(10) 0.36715(13) 1.06173(19) 0.0503(4) Uani d . 1 1 . .
    N N3 0.08324(14) 0.04395(18) 0.8226(2) 0.0720(5) Uani d . 1 1 . .
    O O1 0.12321(14) -0.05345(16) 0.8167(3) 0.0968(6) Uani d . 1 1 . .
    O O2 -0.00516(13) 0.06089(18) 0.7844(3) 0.1118(7) Uani d . 1 1 . .
    Cl Cl1 0.48743(3) 0.15046(5) 1.08995(7) 0.0677(2) Uani d . 1 1 . .
loop_
    _atom_site_aniso_label
    _atom_site_aniso_U_11
    _atom_site_aniso_U_22
    _atom_site_aniso_U_33
    _atom_site_aniso_U_12
    _atom_site_aniso_U_13
    _atom_site_aniso_U_23
    C1 0.0412(8) 0.0522(10) 0.0417(8) 0.0014(7) -0.0009(6) 0.0049(7)
    C2 0.0419(8) 0.0462(9) 0.0364(7) -0.0014(7) 0.0006(6) 0.0022(7)
    C3 0.0520(10) 0.0463(9) 0.0404(8) -0.0039(7) 0.0034(7) 0.0008(7)
    C4 0.0497(10) 0.0619(12) 0.0435(8) -0.0181(8) 0.0021(7) -0.0055(8)
    C5 0.0388(9) 0.0757(13) 0.0500(10) -0.0016(9) -0.0047(7) -0.0016(9)
    C6 0.0458(9) 0.0567(11) 0.0498(9) 0.0071(8) -0.0024(7) 0.0017(8)
    C7 0.0428(8) 0.0458(9) 0.0398(8) -0.0012(7) -0.0008(6) 0.0017(7)
    C8 0.0678(12) 0.0427(10) 0.0679(12) -0.0045(8) -0.0037(9) -0.0069(8)
    C9 0.0795(14) 0.0424(11) 0.0778(13) -0.0081(10) -0.0029(11) 0.0029(10)
    C10 0.139(3) 0.0582(14) 0.127(2) -0.0137(14) -0.056(2) 0.0176(14)
    N1 0.0485(8) 0.0440(8) 0.0548(8) -0.0036(6) -0.0071(6) 0.0020(6)
    N2 0.0438(8) 0.0544(9) 0.0523(8) -0.0044(6) -0.0057(6) 0.0045(7)
    N3 0.0667(11) 0.0798(13) 0.0694(11) -0.0279(10) 0.0027(9) -0.0118(10)
    O1 0.0979(12) 0.0673(11) 0.1254(15) -0.0298(10) 0.0049(11) -0.0242(10)
    O2 0.0639(10) 0.1174(15) 0.1528(18) -0.0334(10) -0.0243(10) -0.0240(12)
    Cl1 0.0516(3) 0.0709(4) 0.0803(4) 0.0142(2) -0.0084(2) 0.0080(2)
_geom_special_details
;
All e.s.d.'s (except the e.s.d. in the dihedral angle between two l.s. planes)
are estimated using the full covariance matrix. The cell e.s.d.'s are taken
into account individually in the estimation of e.s.d.'s in distances, angles
and torsion angles; correlations between e.s.d.'s in cell parameters are only
used when they are defined by crystal symmetry. An approximate (isotropic)
treatment of cell e.s.d.'s is used for estimating e.s.d.'s involving l.s.
planes.
;
loop_
    _geom_bond_atom_site_label_1
    _geom_bond_atom_site_label_2
    _geom_bond_site_symmetry_2
    _geom_bond_distance
    _geom_bond_publ_flag
    C1 N2 . 1.310(2) ?
    C1 C2 . 1.423(2) ?
    C1 Cl1 . 1.7056(17) ?
    C2 C3 . 1.389(2) ?
    C2 C7 . 1.406(2) ?
    C3 C4 . 1.369(2) ?
    C3 H3 . 0.9300 ?
    C4 C5 . 1.405(3) ?
    C4 N3 . 1.465(2) ?
    C5 C6 . 1.360(2) ?
    C5 H5 . 0.9300 ?
    C6 C7 . 1.400(2) ?
    C6 H6 . 0.9300 ?
    C7 N1 . 1.359(2) ?
    C8 N1 . 1.464(2) ?
    C8 C9 . 1.470(3) ?
    C8 H8A . 0.9700 ?
    C8 H8B . 0.9700 ?
    C9 C10 . 1.286(3) ?
    C9 H9 . 0.9300 ?
    C10 H10A . 0.9300 ?
    C10 H10B . 0.9300 ?
    N1 N2 . 1.3621(19) ?
    N3 O2 . 1.217(2) ?
    N3 O1 . 1.219(2) ?
loop_
    _geom_angle_atom_site_label_1
    _geom_angle_atom_site_label_2
    _geom_angle_atom_site_label_3
    _geom_angle_site_symmetry_1
    _geom_angle_site_symmetry_3
    _geom_angle
    _geom_angle_publ_flag
    N2 C1 C2 . . 113.02(14) ?
    N2 C1 Cl1 . . 120.71(12) ?
    C2 C1 Cl1 . . 126.27(14) ?
    C3 C2 C7 . . 121.26(15) ?
    C3 C2 C1 . . 135.84(16) ?
    C7 C2 C1 . . 102.90(14) ?
    C4 C3 C2 . . 115.89(16) ?
    C4 C3 H3 . . 122.1 ?
    C2 C3 H3 . . 122.1 ?
    C3 C4 C5 . . 123.49(16) ?
    C3 C4 N3 . . 117.96(18) ?
    C5 C4 N3 . . 118.54(17) ?
    C6 C5 C4 . . 120.86(16) ?
    C6 C5 H5 . . 119.6 ?
    C4 C5 H5 . . 119.6 ?
    C5 C6 C7 . . 117.01(16) ?
    C5 C6 H6 . . 121.5 ?
    C7 C6 H6 . . 121.5 ?
    N1 C7 C6 . . 131.54(16) ?
    N1 C7 C2 . . 106.97(14) ?
    C6 C7 C2 . . 121.48(15) ?
    N1 C8 C9 . . 112.52(16) ?
    N1 C8 H8A . . 109.1 ?
    C9 C8 H8A . . 109.1 ?
    N1 C8 H8B . . 109.1 ?
    C9 C8 H8B . . 109.1 ?
    H8A C8 H8B . . 107.8 ?
    C10 C9 C8 . . 125.4(3) ?
    C10 C9 H9 . . 117.3 ?
    C8 C9 H9 . . 117.3 ?
    C9 C10 H10A . . 120.0 ?
    C9 C10 H10B . . 120.0 ?
    H10A C10 H10B . . 120.0 ?
    C7 N1 N2 . . 111.97(13) ?
    C7 N1 C8 . . 127.90(15) ?
    N2 N1 C8 . . 119.96(14) ?
    C1 N2 N1 . . 105.13(13) ?
    O2 N3 O1 . . 123.54(19) ?
    O2 N3 C4 . . 117.4(2) ?
    O1 N3 C4 . . 119.02(18) ?
loop_
    _geom_hbond_atom_site_label_D
    _geom_hbond_atom_site_label_H
    _geom_hbond_atom_site_label_A
    _geom_hbond_site_symmetry_A
    _geom_hbond_distance_DH
    _geom_hbond_distance_HA
    _geom_hbond_distance_DA
    _geom_hbond_angle_DHA
    C6 H6 O2 2_556 0.93 2.46 3.274(2) 145.7
_iucr_refine_instructions_details
;
TITL EL13_D336_DRX3 in P2(1)/c
CELL  0.71073  13.3025  11.2505   7.3092   90.000   91.343   90.000
ZERR     4.00   0.0006   0.0005   0.0003    0.000    0.002    0.000
LATT   1
SYMM  - X, 1/2 + Y, 1/2 - Z
SFAC  C    H    N    O    CL
UNIT  40   32   12    8    4
MERG   2
SHEL 40 0.72
ACTA
OMIT     1   0   0
FMAP   2
PLAN   10
BOND   $H
HTAB  2.6
HTAB C6 O2_$1
eqiv $1 -x, y+1/2, 3/2-z
L.S.  10
TEMP    23.00
WGHT      0.0690      0.0517
FVAR       0.59805
C1    1    0.396435    0.253381    1.041985    11.00000    0.04118    0.05220 =
         0.04168    0.00492   -0.00090    0.00135
C2    1    0.296814    0.229517    0.976966    11.00000    0.04189    0.04621 =
         0.03635    0.00219    0.00057   -0.00136
C3    1    0.241184    0.128457    0.933873    11.00000    0.05200    0.04635 =
         0.04036    0.00082    0.00340   -0.00389
AFIX  43
H3    2    0.268134    0.052453    0.944966    11.00000   -1.20000
AFIX   0
C4    1    0.144236    0.147584    0.874060    11.00000    0.04969    0.06188 =
         0.04352   -0.00545    0.00207   -0.01809
C5    1    0.101149    0.261144    0.856233    11.00000    0.03883    0.07566 =
         0.05005   -0.00162   -0.00468   -0.00155
AFIX  43
H5    2    0.034598    0.268502    0.815996    11.00000   -1.20000
AFIX   0
C6    1    0.155491    0.360428    0.897045    11.00000    0.04582    0.05668 =
         0.04977    0.00170   -0.00240    0.00714
AFIX  43
H6    2    0.127793    0.435991    0.884816    11.00000   -1.20000
AFIX   0
C7    1    0.254985    0.343800    0.958286    11.00000    0.04283    0.04578 =
         0.03977    0.00168   -0.00076   -0.00120
C8    1    0.322624    0.552477    1.006769    11.00000    0.06784    0.04273 =
         0.06789   -0.00689   -0.00371   -0.00450
AFIX  23
H8A   2    0.379378    0.584617    1.076283    11.00000   -1.20000
H8B   2    0.261647    0.578488    1.064993    11.00000   -1.20000
AFIX   0
C9    1    0.323872    0.599860    0.819450    11.00000    0.07950    0.04241 =
         0.07780    0.00292   -0.00288   -0.00805
AFIX  43
H9    2    0.381425    0.586564    0.752587    11.00000   -1.20000
AFIX   0
C10   1    0.251982    0.658171    0.740366    11.00000    0.13886    0.05826 =
         0.12657    0.01763   -0.05603   -0.01373
AFIX  93
H10A  2    0.193134    0.673366    0.802492    11.00000   -1.20000
H10B  2    0.258831    0.685153    0.621038    11.00000   -1.20000
AFIX   0
N1    3    0.327392    0.422526    1.011532    11.00000    0.04849    0.04401 =
         0.05482    0.00204   -0.00712   -0.00361
N2    3    0.414821    0.367149    1.061732    11.00000    0.04381    0.05443 =
         0.05226    0.00448   -0.00569   -0.00440
N3    3    0.083245    0.043948    0.822586    11.00000    0.06668    0.07983 =
         0.06941   -0.01175    0.00271   -0.02794
O1    4    0.123213   -0.053444    0.816734    11.00000    0.09794    0.06735 =
         0.12535   -0.02417    0.00492   -0.02978
O2    4   -0.005158    0.060898    0.784368    11.00000    0.06395    0.11739 =
         0.15280   -0.02402   -0.02431   -0.03340
CL1   5    0.487432    0.150465    1.089954    11.00000    0.05159    0.07088 =
         0.08031    0.00797   -0.00845    0.01421
HKLF 4  1.0  1.00  0.00  0.00  0.00  1.00  0.00  0.00  0.00  1.00
REM  EL13_D336_DRX3 in P2(1)/c
REM R1 =  0.0469 for   1852 Fo > 4sig(Fo)  and  0.0884 for all   3069 data
REM    145 parameters refined using      0 restraints
END
WGHT      0.0690      0.0517
REM Highest difference peak  0.272,  deepest hole -0.332,  1-sigma level  0.069
Q1    1   0.3059  0.6827  0.5433  11.00000  0.05    0.27
Q2    1   0.3162  0.6939  0.5789  11.00000  0.05    0.26
Q3    1   0.1790  0.6810  0.9231  11.00000  0.05    0.23
Q4    1   0.1950  0.7133  0.6656  11.00000  0.05    0.21
Q5    1   0.2657  0.6557  0.6856  11.00000  0.05    0.20
Q6    1   0.1208  0.7229  0.9980  11.00000  0.05    0.20
Q7    1   0.2599  0.5981  0.8207  11.00000  0.05    0.18
Q8    1   0.1760  0.6928  0.5675  11.00000  0.05    0.18
Q9    1   0.2374  0.6933  1.0105  11.00000  0.05    0.18
Q10   1   0.2851  0.6778  0.7412  11.00000  0.05    0.17
;
