# Supplementary material for: 1-Allyl-3-chloro-5-nitro-1H-indazole
Source: Acta Crystallogr Sect E Struct Rep Online. 2013 Aug 10;69(Pt 9):o1410. doi: 10.1107/S1600536813021995 (PMC3884460; doi:10.1107/S1600536813021995)
Supplement: Supplementary file 2 [file e-69-o1410-Isup2.hkl]

# 
# h,k,l, Fc-squared, Fo-squared, sigma(Fo-squared) and status flag 
# 
data_I
_shelx_title ' EL13_D336_DRX3 in P2(1)/c' 
_shelx_refln_list_code          4 
_shelx_F_calc_maximum      172.30 
_exptl_crystal_F_000       488.00 
_reflns_d_resolution_high  0.7203 
 
loop_ 
 _symmetry_equiv_pos_as_xyz 
 'x, y, z' 
 '-x, y+1/2, -z+1/2' 
 '-x, -y, -z' 
 'x, -y-1/2, z-1/2' 
 
_cell_length_a    13.3025 
_cell_length_b    11.2505 
_cell_length_c     7.3092 
_cell_angle_alpha  90.000 
_cell_angle_beta   91.343 
_cell_angle_gamma  90.000 
 
_shelx_F_squared_multiplier     1.000 
 
loop_ 
 _refln_index_h 
 _refln_index_k 
 _refln_index_l 
 _refln_F_squared_calc 
 _refln_F_squared_meas 
 _refln_F_squared_sigma 
 _refln_observed_status 
   2   0   0      208.37      180.52      2.79 o 
   3   0   0       17.23       21.86      1.05 o 
   4   0   0      167.74      191.33      3.91 o 
   5   0   0     5183.93     5182.15     84.37 o 
   6   0   0      560.38      524.63      9.58 o 
   7   0   0      159.58      227.67      4.97 o 
   8   0   0     1657.76     1544.55     23.91 o 
   9   0   0        3.46       -0.20      1.27 o 
  10   0   0      464.31      457.73      8.37 o 
  11   0   0      520.81      488.66     10.06 o 
  12   0   0      827.66      842.46     15.89 o 
  13   0   0        8.77       -0.77      1.75 o 
  14   0   0        2.19        3.74      2.57 o 
  15   0   0        0.05        8.72      3.41 o 
  16   0   0        0.18        5.36      3.54 o 
  17   0   0        6.17        3.48      4.05 o 
  18   0   0        0.49        7.04     10.21 o 
   1   1   0     7600.14     3148.36    223.10 o 
   2   1   0        1.66        1.55      0.52 o 
   3   1   0     2422.28     2406.71     26.75 o 
   4   1   0      471.34      444.72      5.66 o 
   5   1   0      262.00      257.64      3.81 o 
   6   1   0      703.75      731.66      8.63 o 
   7   1   0       96.48      116.80      2.16 o 
   8   1   0       19.19       27.35      1.20 o 
   9   1   0       25.79       31.91      1.50 o 
  10   1   0      128.04      122.34      2.91 o 
  11   1   0       44.96       48.73      2.32 o 
  12   1   0      244.41      248.04      4.82 o 
  13   1   0      200.80      198.92      4.36 o 
  14   1   0       18.84       18.00      2.19 o 
  15   1   0       57.41       70.13      4.18 o 
  16   1   0       37.06       41.06      3.67 o 
  17   1   0        3.56        2.32      2.78 o 
  18   1   0       12.25       12.83      3.42 o 
   0   2   0       35.78       32.97      0.93 o 
   1   2   0     2748.36     2804.01     31.00 o 
   2   2   0       76.21       82.99      1.23 o 
   3   2   0     1801.90     1796.42     25.39 o 
   4   2   0      379.39      332.46      4.38 o 
   5   2   0        1.28        1.98      0.61 o 
   6   2   0      457.69      454.00      5.98 o 
   7   2   0        6.51        4.70      0.89 o 
   8   2   0      113.57      114.15      2.43 o 
   9   2   0      726.50      736.49      9.12 o 
  10   2   0       64.09       69.59      2.30 o 
  11   2   0       31.07       31.52      1.85 o 
  12   2   0       16.00       20.98      1.98 o 
  13   2   0        9.61        7.59      1.80 o 
  14   2   0        0.12       -0.02      1.67 o 
  15   2   0       37.61       43.63      3.48 o 
  16   2   0        4.63        2.29      2.69 o 
  17   2   0        0.35       -1.00      2.80 o 
  18   2   0        0.04        2.40      3.03 o 
   1   3   0      464.26      503.26      6.04 o 
   2   3   0      140.79      126.08      2.52 o 
   3   3   0      148.43      140.51      2.37 o 
   4   3   0     1023.72     1126.89     13.47 o 
   5   3   0      424.02      401.96      5.28 o 
   6   3   0       43.91       47.96      1.52 o 
   7   3   0       88.67       90.32      2.03 o 
   8   3   0       96.87      104.68      2.37 o 
   9   3   0       84.30       87.06      2.52 o 
  10   3   0       77.39       76.33      2.55 o 
  11   3   0      299.44      268.02      4.91 o 
  12   3   0       48.99       55.79      2.46 o 
  13   3   0       12.81       10.70      1.86 o 
  14   3   0       23.23       15.83      2.33 o 
  15   3   0       26.11       19.05      3.08 o 
  16   3   0        1.06       -1.20      2.54 o 
  17   3   0       11.50       10.55      3.34 o 
  18   3   0        6.45       12.94      3.54 o 
   0   4   0     5329.86     5514.82    101.82 o 
   1   4   0     2491.96     2524.74     28.03 o 
   2   4   0       87.15      103.92      2.18 o 
   3   4   0     1940.86     2134.68     26.63 o 
   4   4   0     1738.22     1790.86     21.19 o 
   5   4   0        3.66        0.65      0.59 o 
   6   4   0      646.61      617.29      7.92 o 
   7   4   0       17.17       12.24      1.09 o 
   8   4   0      273.20      266.58      4.14 o 
   9   4   0      150.24      144.35      3.13 o 
  10   4   0      313.81      304.47      5.26 o 
  11   4   0      313.86      293.39      5.76 o 
  12   4   0      264.40      249.67      5.57 o 
  13   4   0        7.70       11.22      1.97 o 
  14   4   0       16.46       23.98      2.75 o 
  15   4   0        1.04       -1.12      2.34 o 
  16   4   0        3.25        5.56      2.85 o 
  17   4   0        2.09       -0.05      3.41 o 
   1   5   0      334.67      385.75      5.19 o 
   2   5   0      115.55      145.42      2.55 o 
   3   5   0       12.55        8.78      0.85 o 
   4   5   0     1521.11     1729.45     24.73 o 
   5   5   0        9.85        8.32      0.63 o 
   6   5   0      397.49      379.19      4.93 o 
   7   5   0      115.75      105.06      2.34 o 
   8   5   0        3.40        4.21      1.02 o 
   9   5   0      926.99      858.49     11.62 o 
  10   5   0        2.45        3.17      1.19 o 
  11   5   0       11.59       12.02      1.44 o 
  12   5   0      131.05      116.82      4.67 o 
  13   5   0       45.99       48.33      2.76 o 
  14   5   0       79.44       85.98      4.04 o 
  15   5   0       41.45       42.96      4.54 o 
  16   5   0       17.58       15.45      3.89 o 
  17   5   0       53.54       52.59      6.10 o 
   0   6   0       38.76       42.75      3.03 o 
   1   6   0      277.41      242.48      3.55 o 
   2   6   0      135.08      128.91      2.32 o 
   3   6   0     3141.66     3435.44     48.25 o 
   4   6   0     1328.77     1382.45     20.02 o 
   5   6   0       38.35       27.22      1.55 o 
   6   6   0        2.05        1.86      1.29 o 
   7   6   0      120.34      114.52      2.21 o 
   8   6   0      461.62      447.31      7.07 o 
   9   6   0      298.11      309.26      4.73 o 
  10   6   0       48.09       40.08      2.04 o 
  11   6   0       16.51       18.49      1.82 o 
  12   6   0       38.20       33.24      2.49 o 
  13   6   0       43.03       47.52      2.92 o 
  14   6   0       52.49       56.41      3.30 o 
  15   6   0       12.89       22.30      3.27 o 
  16   6   0        6.75        9.31      4.23 o 
  17   6   0        3.63        9.09      4.40 o 
   1   7   0      302.82      337.78      4.69 o 
   2   7   0       32.67       45.13      1.40 o 
   3   7   0       18.12       21.06      1.28 o 
   4   7   0       21.94       23.39      1.44 o 
   5   7   0        6.26        7.82      1.11 o 
   6   7   0        4.63        3.85      1.25 o 
   7   7   0       66.96       67.02      2.76 o 
   8   7   0       11.02       11.63      2.75 o 
   9   7   0       19.02       19.51      2.76 o 
  10   7   0       15.77       12.51      2.21 o 
  11   7   0       12.16       12.37      1.52 o 
  12   7   0        2.98        4.97      2.20 o 
  13   7   0        4.22        3.73      2.58 o 
  14   7   0        0.41        5.96      2.95 o 
  15   7   0        3.74        5.52      5.12 o 
  16   7   0        3.84        7.34      4.15 o 
   0   8   0       78.49       65.96      2.36 o 
   1   8   0      250.16      249.51      3.76 o 
   2   8   0        0.66        1.02      0.58 o 
   3   8   0      208.48      211.45      3.52 o 
   4   8   0        0.52       -0.82      0.82 o 
   5   8   0       59.15       60.14      2.46 o 
   6   8   0      139.18      120.25      3.82 o 
   7   8   0        7.31        3.96      2.25 o 
   8   8   0        9.65       13.44      2.35 o 
   9   8   0       98.25       95.85      6.84 o 
  10   8   0        2.10       -1.93      3.02 o 
  11   8   0        3.35        1.93      2.63 o 
  12   8   0        0.38       -1.96      4.19 o 
  13   8   0        3.76        7.64      4.42 o 
  14   8   0        6.43        6.90      4.55 o 
  15   8   0        8.95        8.31      5.04 o 
   1   9   0      325.61      346.98      5.67 o 
   2   9   0        5.58        3.02      1.05 o 
   3   9   0      126.95      106.90      3.24 o 
   4   9   0      165.91      154.39      4.48 o 
   5   9   0       46.20       39.51      2.27 o 
   6   9   0       31.46       26.35      3.64 o 
   7   9   0       11.76        5.20      2.19 o 
   8   9   0       19.87       13.78      3.62 o 
   9   9   0       46.45       39.46      4.82 o 
  10   9   0       22.16       24.04     10.90 o 
  11   9   0       11.66       11.05      7.97 o 
  12   9   0       47.96       44.43      5.91 o 
  13   9   0       45.93       54.53      6.65 o 
  14   9   0        0.02       -1.35      4.10 o 
  15   9   0       29.69       35.56      6.72 o 
   0  10   0     1330.23     1281.23     28.14 o 
   1  10   0       13.45       13.06      1.47 o 
   2  10   0       44.45       45.16      2.49 o 
   3  10   0      195.95      209.83      5.51 o 
   4  10   0       20.54       24.48      3.26 o 
   5  10   0       97.20       91.29      4.52 o 
   6  10   0        0.08       -0.50      1.73 o 
   7  10   0        0.35        1.84      1.98 o 
   8  10   0      153.07      150.90      7.88 o 
   9  10   0       36.10       38.51      5.04 o 
  10  10   0       16.10       22.14      4.43 o 
  11  10   0       19.90       23.61      4.89 o 
  12  10   0       27.58       31.52      5.44 o 
  13  10   0        0.19        1.63      4.10 o 
  14  10   0        1.87       -2.65      4.40 o 
   1  11   0       20.84       21.58      2.38 o 
   2  11   0       14.83       10.74      2.25 o 
   3  11   0       13.04       18.62      3.99 o 
   4  11   0        3.80        4.23      2.18 o 
   5  11   0        2.01        0.02      2.31 o 
   6  11   0        9.29        9.39      2.18 o 
   7  11   0        3.02        2.36      2.43 o 
   8  11   0        1.91        5.10      2.65 o 
   9  11   0        0.69       -0.83      2.63 o 
  10  11   0        3.76        1.22      2.79 o 
  11  11   0        1.63       -0.33      3.69 o 
  12  11   0       11.74        9.88      4.42 o 
  13  11   0        5.83        2.78      4.17 o 
   0  12   0        6.07        5.03      3.63 o 
   1  12   0       22.16       25.77      3.65 o 
   2  12   0        0.01       -1.67      2.35 o 
   3  12   0        2.18       -0.72      2.09 o 
   4  12   0        5.15        6.77      2.41 o 
   5  12   0        5.90        7.79      2.50 o 
   6  12   0        9.97       14.18      2.88 o 
   7  12   0        5.86        4.49      2.63 o 
   8  12   0       10.54       12.93      3.04 o 
   9  12   0        4.75       11.43      3.29 o 
  10  12   0        1.67       -1.73      2.96 o 
  11  12   0        3.61        3.16      3.28 o 
   1  13   0        7.22        7.55      2.97 o 
   2  13   0        0.02       -2.47      2.47 o 
   3  13   0        1.53        4.80      4.89 o 
   4  13   0        9.40        9.71      3.22 o 
   5  13   0        8.30        6.30      3.22 o 
   6  13   0        0.14        0.30      2.57 o 
   7  13   0        7.84        6.10      2.94 o 
   8  13   0        0.10        4.04      2.96 o 
   9  13   0        1.92        3.87      3.11 o 
  10  13   0        1.35        2.64      3.13 o 
   0  14   0       23.49       17.06      5.03 o 
   1  14   0        3.09        3.66      3.22 o 
   2  14   0        0.00        1.32      6.29 o 
   3  14   0       14.33       14.28      3.49 o 
   4  14   0        8.51        4.01      3.26 o 
   5  14   0        1.74       -0.49      3.14 o 
   6  14   0       11.11       18.70      4.10 o 
   7  14   0        1.70        3.36      5.31 o 
   8  14   0        1.18        4.45      3.76 o 
   1  15   0        9.11       14.12      3.56 o 
   2  15   0        0.10       -0.50      3.36 o 
   3  15   0        0.34        2.38      3.16 o 
   4  15   0        2.04       -2.95      2.95 o 
   5  15   0        3.91        6.18      3.49 o 
 -18   1   1        5.12        4.49      3.15 o 
 -17   1   1        4.63       10.17      2.94 o 
 -16   1   1        0.07       -0.76      2.44 o 
 -15   1   1        8.04        8.29      2.53 o 
 -14   1   1       20.95       20.04      2.18 o 
 -13   1   1       28.54       34.01      2.41 o 
 -12   1   1       43.13       42.48      2.43 o 
 -11   1   1       54.26       49.31      2.11 o 
 -10   1   1        7.16        5.96      1.24 o 
  -9   1   1        6.99        4.55      1.10 o 
  -8   1   1      726.91      750.40      9.12 o 
  -7   1   1       64.46       64.80      1.58 o 
  -6   1   1        9.44        6.24      0.73 o 
  -5   1   1       88.55       75.36      1.52 o 
  -4   1   1     1008.25      890.71     10.04 o 
  -3   1   1     9891.38     9271.53     96.60 o 
  -2   1   1       77.75       82.49      1.25 o 
  -1   1   1      369.70      362.88      4.90 o 
   0   1   1       86.19       83.59      1.19 o 
   1   1   1     1060.34     1068.50     12.01 o 
   2   1   1     9278.41     8835.45    114.39 o 
   3   1   1      692.23      672.92      8.16 o 
   4   1   1     1860.48     1751.78     20.65 o 
   5   1   1      459.61      438.80      5.72 o 
   6   1   1       80.11       80.86      1.90 o 
   7   1   1     1400.16     1379.86     17.62 o 
   8   1   1      723.52      697.68      9.56 o 
   9   1   1      447.35      433.86      6.58 o 
  10   1   1      131.18      130.38      3.30 o 
  11   1   1        0.21       -1.32      1.32 o 
  12   1   1        6.96       10.57      1.70 o 
  13   1   1       22.57       19.07      2.03 o 
  14   1   1       68.48       67.66      3.99 o 
  15   1   1       26.83       34.51      3.23 o 
  16   1   1        8.03        8.96      2.98 o 
  17   1   1        0.57       -2.19      2.73 o 
  18   1   1        1.53        4.09      3.63 o 
 -18   2   1        4.72        4.79      3.86 o 
 -17   2   1       25.21       29.21      3.91 o 
 -16   2   1       23.17       27.74      3.32 o 
 -15   2   1       47.96       51.38      3.83 o 
 -14   2   1        1.85        4.33      1.82 o 
 -13   2   1       50.34       48.32      2.71 o 
 -12   2   1       82.09       81.00      2.90 o 
 -11   2   1      268.27      267.13      5.14 o 
 -10   2   1      242.71      228.77      4.06 o 
  -9   2   1      694.42      683.97      8.57 o 
  -8   2   1     1072.45     1049.67     12.37 o 
  -7   2   1      789.11      826.68      9.82 o 
  -6   2   1      620.15      606.32      7.31 o 
  -5   2   1     1691.03     1632.72     17.48 o 
  -4   2   1       78.13       74.31      1.37 o 
  -3   2   1     2043.88     1930.95     22.32 o 
  -2   2   1      727.39      699.36      8.31 o 
  -1   2   1      431.91      416.95      6.69 o 
   0   2   1     1106.41     1141.24     15.01 o 
   1   2   1     1053.42     1056.94     13.19 o 
   2   2   1     1106.96     1121.70     13.98 o 
   3   2   1     5403.24     5202.26     71.68 o 
   4   2   1        1.53       -0.37      0.58 o 
   5   2   1      207.47      199.90      3.68 o 
   6   2   1       45.67       38.61      1.41 o 
   7   2   1        3.20        3.39      0.92 o 
   8   2   1      160.07      169.39      3.28 o 
   9   2   1        0.63        0.52      1.19 o 
  10   2   1      122.65      113.03      3.63 o 
  11   2   1      119.19      105.24      3.11 o 
  12   2   1      226.75      217.46      4.45 o 
  13   2   1       15.62        8.57      2.00 o 
  14   2   1        2.68        3.61      1.95 o 
  15   2   1        0.70        3.35      2.46 o 
  16   2   1       28.28       24.79      3.54 o 
  17   2   1       12.68       10.63      3.43 o 
  18   2   1        0.05        0.28      3.92 o 
 -18   3   1        2.13        2.30      3.07 o 
 -17   3   1        0.45        2.54      3.05 o 
 -16   3   1        0.63        5.39      2.89 o 
 -15   3   1        0.71       -2.82      2.82 o 
 -14   3   1        4.47        6.80      2.18 o 
 -13   3   1       46.70       41.98      2.54 o 
 -12   3   1        5.85        4.17      1.42 o 
 -11   3   1       41.17       40.36      2.06 o 
 -10   3   1        0.34        3.26      1.30 o 
  -9   3   1        2.80        1.83      1.12 o 
  -8   3   1        2.89        3.44      0.94 o 
  -7   3   1      508.04      455.65      5.82 o 
  -6   3   1      659.88      679.82      8.11 o 
  -5   3   1      587.92      575.35      6.82 o 
  -4   3   1     2200.02     2147.46     26.57 o 
  -3   3   1      362.16      367.40      5.74 o 
  -2   3   1     1328.24     1317.61     18.65 o 
  -1   3   1       65.25       64.31      1.27 o 
   0   3   1      379.28      388.44      5.41 o 
   1   3   1     5614.36     5617.86     68.61 o 
   2   3   1        0.85        0.47      0.42 o 
   3   3   1      699.56      639.35      9.36 o 
   4   3   1      629.26      611.52      9.15 o 
   5   3   1     2463.68     2550.63     31.73 o 
   6   3   1     2558.45     2575.73     30.35 o 
   7   3   1      643.63      630.14      8.63 o 
   8   3   1      625.83      583.76      8.21 o 
   9   3   1      219.59      190.24      3.77 o 
  10   3   1      314.80      291.58      4.76 o 
  11   3   1      296.99      299.24      5.34 o 
  12   3   1        0.82       -1.40      1.44 o 
  13   3   1       77.44       84.23      3.56 o 
  14   3   1       36.63       38.86      3.07 o 
  15   3   1       33.81       42.38      4.46 o 
  16   3   1       25.70       33.42      4.01 o 
  17   3   1        5.42        8.25      3.34 o 
 -17   4   1        7.13        8.36      3.61 o 
 -16   4   1       10.17       14.47      3.24 o 
 -15   4   1       13.48       21.15      3.32 o 
 -14   4   1       21.70       18.38      2.25 o 
 -13   4   1        5.50        7.95      1.78 o 
 -12   4   1      232.16      249.54      5.20 o 
 -11   4   1       26.60       28.85      1.75 o 
 -10   4   1       62.75       60.69      2.26 o 
  -9   4   1       53.82       52.57      1.98 o 
  -8   4   1       24.42       28.49      1.29 o 
  -7   4   1      601.74      608.14      7.45 o 
  -6   4   1      648.15      631.60      8.49 o 
  -5   4   1       80.95       92.17      2.36 o 
  -4   4   1      794.62      770.92      9.99 o 
  -3   4   1      201.22      195.69      2.93 o 
  -2   4   1     1195.79     1199.65     16.01 o 
  -1   4   1       16.63       15.11      0.75 o 
   0   4   1      448.98      435.83      5.43 o 
   1   4   1       40.17       47.03      1.14 o 
   2   4   1     1875.63     1946.29     22.85 o 
   3   4   1      788.93      816.93     11.84 o 
   4   4   1      467.33      513.67      8.45 o 
   5   4   1      159.48      193.47      4.09 o 
   6   4   1       49.65       42.41      1.57 o 
   7   4   1        0.72        2.55      0.90 o 
   8   4   1       18.17       22.96      1.46 o 
   9   4   1       16.71       19.70      1.45 o 
  10   4   1      137.26      119.97      3.55 o 
  11   4   1      178.58      172.98      3.77 o 
  12   4   1       27.96       29.24      2.26 o 
  13   4   1        2.14        1.37      1.82 o 
  14   4   1        0.22       -0.80      1.92 o 
  15   4   1        5.97        4.83      2.57 o 
  16   4   1        2.17        5.93      2.91 o 
  17   4   1        0.11        6.68      3.87 o 
 -17   5   1        0.85        2.75      4.09 o 
 -16   5   1        0.64        2.26      5.79 o 
 -15   5   1        0.91        0.77      2.16 o 
 -14   5   1        0.67        1.12      1.82 o 
 -13   5   1        9.34        8.09      1.80 o 
 -12   5   1        3.48        5.64      1.70 o 
 -11   5   1       68.21       62.61      2.81 o 
 -10   5   1       25.81       22.86      1.49 o 
  -9   5   1        2.39        2.23      1.04 o 
  -8   5   1       61.82       71.36      2.32 o 
  -7   5   1       28.78       27.20      1.57 o 
  -6   5   1      188.69      201.75      3.71 o 
  -5   5   1       12.72       22.13      1.08 o 
  -4   5   1      414.00      408.96      5.12 o 
  -3   5   1      164.83      183.49      2.44 o 
  -2   5   1        0.70        0.41      0.39 o 
  -1   5   1      266.59      296.11      4.51 o 
   0   5   1      435.61      509.65      6.78 o 
   1   5   1      180.19      223.55      3.57 o 
   2   5   1      122.08      133.79      2.10 o 
   3   5   1      504.73      552.23      7.00 o 
   4   5   1        0.39        0.47      0.82 o 
   5   5   1      230.10      256.67      4.43 o 
   6   5   1       87.99       93.90      2.32 o 
   7   5   1      165.31      152.80      3.02 o 
   8   5   1      132.04      128.71      2.73 o 
   9   5   1        0.13       -0.09      1.09 o 
  10   5   1       67.27       66.79      2.47 o 
  11   5   1        3.17        5.32      1.41 o 
  12   5   1       12.81       13.16      2.15 o 
  13   5   1        0.11        0.71      1.69 o 
  14   5   1        8.40       15.00      2.44 o 
  15   5   1        0.01        2.22      2.96 o 
  16   5   1        2.10        2.76      3.51 o 
  17   5   1        0.26        2.57      3.52 o 
 -16   6   1        1.34       -2.81      3.40 o 
 -15   6   1        0.26       -2.76      4.21 o 
 -14   6   1       23.45       19.81      4.03 o 
 -13   6   1        0.01       -2.17      2.28 o 
 -12   6   1       46.43       51.80      3.05 o 
 -11   6   1        0.04        0.02      1.13 o 
 -10   6   1       47.96       52.69      2.74 o 
  -9   6   1      413.78      394.47      7.17 o 
  -8   6   1      178.11      166.25      4.28 o 
  -7   6   1       51.06       51.69      2.30 o 
  -6   6   1      110.67      112.37      2.44 o 
  -5   6   1        8.62        7.31      1.03 o 
  -4   6   1      555.79      565.09      7.24 o 
  -3   6   1        3.59        3.61      0.63 o 
  -2   6   1       49.46       37.47      1.52 o 
  -1   6   1       50.94       60.15      1.55 o 
   0   6   1        3.56        4.47      0.96 o 
   1   6   1       45.07       49.69      1.47 o 
   2   6   1      944.64      998.45     13.69 o 
   3   6   1        0.02        1.00      0.65 o 
   4   6   1       79.10       77.79      1.73 o 
   5   6   1       34.59       31.44      1.23 o 
   6   6   1       45.57       49.70      2.27 o 
   7   6   1       29.09       32.15      1.92 o 
   8   6   1      175.77      172.43      4.54 o 
   9   6   1      106.12       96.47      3.16 o 
  10   6   1        0.10       -1.09      1.29 o 
  11   6   1      144.09      138.95      4.61 o 
  12   6   1        0.67       -1.72      1.72 o 
  13   6   1       47.89       56.63      3.49 o 
  14   6   1        0.01        1.95      2.63 o 
  15   6   1        1.72        0.16      3.52 o 
  16   6   1        2.47        1.61      3.70 o 
 -16   7   1        0.32        3.99      3.99 o 
 -15   7   1        2.27        4.77      3.80 o 
 -14   7   1       24.02       19.53      4.40 o 
 -13   7   1        0.05       -0.52      2.36 o 
 -12   7   1        0.51       -0.61      2.37 o 
 -11   7   1       28.26       26.45      3.14 o 
 -10   7   1       21.27       16.70      2.72 o 
  -9   7   1       61.61       56.90      3.33 o 
  -8   7   1       11.70       14.34      1.98 o 
  -7   7   1      277.32      275.35      6.92 o 
  -6   7   1      174.12      170.52      4.07 o 
  -5   7   1      228.08      217.71      3.76 o 
  -4   7   1       70.38       78.62      1.90 o 
  -3   7   1       77.42       76.87      1.75 o 
  -2   7   1      179.21      165.63      3.09 o 
  -1   7   1      154.13      166.47      2.87 o 
   0   7   1      288.63      309.58      4.59 o 
   1   7   1      621.25      600.57      8.57 o 
   2   7   1       44.41       43.04      1.47 o 
   3   7   1       15.79       14.38      1.18 o 
   4   7   1      171.26      170.94      3.61 o 
   5   7   1      530.53      546.13     10.72 o 
   6   7   1      811.30      755.02     12.25 o 
   7   7   1      521.91      488.28      9.62 o 
   8   7   1      100.93      104.88      3.24 o 
   9   7   1        4.95        8.82      1.94 o 
  10   7   1      139.86      143.43      4.41 o 
  11   7   1       78.38       78.58      3.56 o 
  12   7   1       84.02       86.34      4.44 o 
  13   7   1        3.90        4.83      2.27 o 
  14   7   1        1.54       -0.19      2.42 o 
  15   7   1        0.31        4.87      4.43 o 
  16   7   1        6.19       12.86      5.87 o 
 -15   8   1       10.63       10.34      4.23 o 
 -14   8   1        7.62        8.69      3.81 o 
 -13   8   1       41.80       45.18      4.18 o 
 -12   8   1       35.62       41.17      4.22 o 
 -11   8   1       71.05       87.02      5.13 o 
 -10   8   1       12.31       17.24      3.37 o 
  -9   8   1       52.62       39.05      3.86 o 
  -8   8   1      167.32      145.75      5.35 o 
  -7   8   1      152.42      143.65      5.98 o 
  -6   8   1      183.74      177.77      6.33 o 
  -5   8   1       20.20       22.55      1.80 o 
  -4   8   1       33.63       34.21      1.52 o 
  -3   8   1      162.85      153.16      3.06 o 
  -2   8   1       25.46       27.50      1.07 o 
  -1   8   1      127.02      128.90      2.93 o 
   0   8   1       45.76       52.97      1.96 o 
   1   8   1      282.87      289.39      4.72 o 
   2   8   1       58.79       61.62      1.83 o 
   3   8   1       58.02       55.57      1.98 o 
   4   8   1       18.76       21.10      1.85 o 
   5   8   1      149.69      147.87      3.82 o 
   6   8   1      143.33      143.06      4.46 o 
   7   8   1        7.33        6.34      2.05 o 
   8   8   1      101.05       80.04      4.77 o 
   9   8   1        0.25        1.40      2.64 o 
  10   8   1        3.23        2.85      2.63 o 
  11   8   1        0.40        0.58      3.09 o 
  12   8   1       11.83       10.35      3.96 o 
  13   8   1        4.66        2.84      3.76 o 
  14   8   1       16.04       16.71      4.97 o 
  15   8   1        4.73       12.45      5.10 o 
 -15   9   1        0.16       -4.43      4.43 o 
 -14   9   1        8.05       13.30      4.90 o 
 -13   9   1        2.86        2.08      4.03 o 
 -12   9   1        1.10        2.07      3.94 o 
 -11   9   1        3.18        1.05      4.83 o 
 -10   9   1        6.77        5.44      3.94 o 
  -9   9   1        1.08       -0.70      3.16 o 
  -8   9   1       68.54       73.68      7.02 o 
  -7   9   1       36.98       38.05      3.43 o 
  -6   9   1       45.95       46.63      4.03 o 
  -5   9   1       51.51       44.14      3.24 o 
  -4   9   1       91.95       91.53      3.15 o 
  -3   9   1      538.64      525.88     11.15 o 
  -2   9   1      155.26      157.29      3.10 o 
  -1   9   1       11.82       11.99      1.43 o 
   0   9   1        0.54        1.88      1.18 o 
   1   9   1        3.26        1.14      1.52 o 
   2   9   1      705.75      687.74     11.49 o 
   3   9   1       19.49       16.64      1.76 o 
   4   9   1       12.03       14.87      1.60 o 
   5   9   1       69.24       71.20      3.22 o 
   6   9   1        0.15        1.87      1.72 o 
   7   9   1       21.71       20.72      2.90 o 
   8   9   1       20.73       25.79      3.29 o 
   9   9   1       53.97       62.11      5.51 o 
  10   9   1       65.85       63.93      5.97 o 
  11   9   1        4.55        2.25      5.87 o 
  12   9   1        4.98       -1.38      5.45 o 
  13   9   1       25.61       32.24     10.49 o 
  14   9   1       18.10       20.08      9.37 o 
 -14  10   1        3.41        1.43      4.93 o 
 -13  10   1        0.22        4.60      5.73 o 
 -12  10   1        0.66        2.32      4.14 o 
 -11  10   1        3.37        4.87      4.17 o 
 -10  10   1        0.69        6.04      3.76 o 
  -9  10   1        1.43       -4.19      4.19 o 
  -8  10   1        9.04        9.52      2.63 o 
  -7  10   1       17.96       18.69      2.85 o 
  -6  10   1       31.25       33.74      3.20 o 
  -5  10   1        2.19        1.93      1.86 o 
  -4  10   1       45.96       38.79      3.33 o 
  -3  10   1      111.00      107.02      5.09 o 
  -2  10   1       11.79       11.23      1.57 o 
  -1  10   1       24.65       22.15      1.66 o 
   0  10   1        0.28       -0.73      1.52 o 
   1  10   1      133.97      130.01      4.72 o 
   2  10   1        1.88        2.64      1.77 o 
   3  10   1       47.41       48.70      4.47 o 
   4  10   1       48.05       47.70      3.48 o 
   5  10   1        4.77        4.28      2.11 o 
   6  10   1       10.47        8.48      3.01 o 
   7  10   1       11.54       12.04      2.79 o 
   8  10   1       21.80       21.29      3.15 o 
   9  10   1       29.46       23.99      3.49 o 
  10  10   1        0.41       -2.34      2.34 o 
  11  10   1        7.11       11.70      4.47 o 
  12  10   1        8.41       12.69      4.34 o 
  13  10   1        2.66        2.18      3.88 o 
  14  10   1        0.01        4.32      6.29 o 
 -13  11   1        4.28        8.03      4.62 o 
 -12  11   1        2.61       -0.76      6.57 o 
 -11  11   1        2.21       -3.23      4.75 o 
 -10  11   1        8.70       10.53      4.22 o 
  -9  11   1        5.82        8.65      3.90 o 
  -8  11   1        2.09        7.13      6.57 o 
  -7  11   1        0.96        5.97      2.07 o 
  -6  11   1        6.75        5.96      2.06 o 
  -5  11   1       36.42       35.10      4.19 o 
  -4  11   1       11.51       10.69      2.72 o 
  -3  11   1        4.19        6.65      2.20 o 
  -2  11   1        1.65        1.24      3.06 o 
  -1  11   1       42.80       53.85      7.29 o 
   0  11   1       38.43       39.49      5.17 o 
   1  11   1        9.65        8.34      3.22 o 
   2  11   1        1.24        0.57      1.72 o 
   3  11   1        0.50        1.29      1.79 o 
   4  11   1      107.60      103.09      4.74 o 
   5  11   1       72.96       67.99      4.31 o 
   6  11   1       16.19       19.02      2.84 o 
   7  11   1       26.49       28.23      3.33 o 
   8  11   1        6.09        4.09      2.58 o 
   9  11   1        4.30        1.03      2.61 o 
  10  11   1       15.55       14.14      3.37 o 
  11  11   1        1.68        3.67      3.17 o 
  12  11   1        1.53        0.60      3.22 o 
 -11  12   1       21.15       23.72     11.18 o 
 -10  12   1       12.24       13.77      3.59 o 
  -9  12   1        0.26        2.10      3.33 o 
  -8  12   1       10.12       11.84      7.93 o 
  -7  12   1       40.39       51.46      5.28 o 
  -6  12   1       38.42       35.19      3.75 o 
  -5  12   1       38.11       34.25      3.65 o 
  -4  12   1        2.27       -0.15      2.20 o 
  -3  12   1        2.40        3.79      2.13 o 
  -2  12   1        9.15       11.25      3.08 o 
  -1  12   1        2.83        5.86      3.50 o 
   0  12   1       17.27       14.53      3.02 o 
   1  12   1       10.81       11.01      2.79 o 
   2  12   1        0.02       -0.79      2.28 o 
   3  12   1       20.08       14.05      4.07 o 
   4  12   1        0.10        2.08      2.00 o 
   5  12   1       11.00       16.64      2.67 o 
   6  12   1        0.77        0.29      2.26 o 
   7  12   1        7.69        6.34      2.61 o 
   8  12   1        1.13        0.01      2.70 o 
   9  12   1        1.47        2.42      2.73 o 
  10  12   1        3.71        1.70      3.07 o 
  11  12   1        6.85        7.28      4.02 o 
 -10  13   1        4.15        4.38      3.43 o 
  -9  13   1        3.90        2.26      3.21 o 
  -8  13   1        4.07       13.32      3.32 o 
  -7  13   1        3.92        4.89      2.88 o 
  -6  13   1       18.46       22.82      3.49 o 
  -5  13   1        0.03       -2.86      2.86 o 
  -4  13   1        5.13        2.11      2.95 o 
  -3  13   1        6.46        7.86      3.06 o 
  -2  13   1       31.48       33.93      5.59 o 
  -1  13   1        2.58        2.76      2.62 o 
   0  13   1        0.71        1.10      6.01 o 
   1  13   1       32.39       38.74      4.03 o 
   2  13   1        7.95        9.62      2.79 o 
   3  13   1       13.24       17.46      4.61 o 
   4  13   1        3.57        5.76      2.74 o 
   5  13   1       41.23       43.69      6.99 o 
   6  13   1       28.87       32.97      3.95 o 
   7  13   1        2.47        4.01      2.70 o 
   8  13   1        5.05        0.64      4.10 o 
   9  13   1       19.23       31.97      3.99 o 
  10  13   1       20.23       25.57      4.00 o 
  -8  14   1        2.36        6.55      4.05 o 
  -7  14   1        6.24        7.43      4.75 o 
  -6  14   1        0.28        1.36      3.46 o 
  -5  14   1        2.05        6.01      3.56 o 
  -4  14   1       13.88       11.63      3.65 o 
  -3  14   1       13.11        9.85      3.46 o 
  -2  14   1        2.68        6.09      3.14 o 
  -1  14   1        2.46        0.88      2.68 o 
   0  14   1        0.08        2.00      2.68 o 
   1  14   1       10.47        4.03      2.74 o 
   2  14   1       10.88       10.01      3.00 o 
   3  14   1        2.31        6.26      2.79 o 
   4  14   1        0.51        0.61      2.47 o 
   5  14   1        0.95        3.38      3.50 o 
   6  14   1        4.28        6.02      3.22 o 
   7  14   1        0.75        0.49      2.88 o 
  -4  15   1        0.37       -3.77      3.77 o 
  -3  15   1        0.01       -3.60      5.17 o 
  -2  15   1        0.11        1.08      2.95 o 
  -1  15   1        0.97        0.99      4.89 o 
   0  15   1        0.42        1.19      2.89 o 
   1  15   1        9.18        9.51      3.26 o 
   2  15   1        2.39       -1.68      2.58 o 
   3  15   1        4.28        1.29      2.94 o 
   4  15   1        3.30        1.73      2.79 o 
 -18   0   2        0.97       -0.96      4.05 o 
 -17   0   2       12.43       16.90      4.73 o 
 -16   0   2       13.99       14.05      4.25 o 
 -15   0   2       22.00       14.85      3.97 o 
 -14   0   2      289.95      289.27     11.58 o 
 -13   0   2       26.30       26.28      3.22 o 
 -12   0   2        2.80        4.86      2.39 o 
 -11   0   2        5.14        0.99      1.88 o 
 -10   0   2       58.98       66.63      2.95 o 
  -9   0   2      246.03      243.83      5.31 o 
  -8   0   2       48.20       55.11      2.36 o 
  -7   0   2      292.79      338.85      6.75 o 
  -6   0   2      465.96      453.56      7.62 o 
  -5   0   2      230.33      212.25      3.99 o 
  -4   0   2      356.43      382.62      6.32 o 
  -3   0   2      113.98      114.18      2.38 o 
  -2   0   2    18060.46    17151.83    267.99 o 
  -1   0   2    29685.92    26096.92    730.41 o 
   0   0   2     3430.36     3582.63     53.31 o 
   1   0   2     1265.76     1222.11     17.14 o 
   2   0   2     3340.13     3138.74     78.07 o 
   3   0   2       27.85       24.61      1.82 o 
   4   0   2     1677.54     1608.38     29.65 o 
   5   0   2     2314.86     2371.55     43.54 o 
   6   0   2      170.84      202.99      4.49 o 
   7   0   2      623.64      601.63     10.98 o 
   8   0   2       21.65       21.70      1.78 o 
   9   0   2      319.63      304.93      6.67 o 
  10   0   2      173.21      174.69      4.75 o 
  11   0   2     1343.82     1264.92     22.48 o 
  12   0   2      234.57      230.48      7.10 o 
  13   0   2      102.64      100.76      8.56 o 
  14   0   2       82.55       87.19      5.02 o 
  15   0   2       41.74       37.30      5.92 o 
  16   0   2       25.37       35.02      6.12 o 
  17   0   2       28.07       20.42      9.65 o 
  18   0   2        0.47       -4.84      4.84 o 
 -18   1   2        0.21        6.42      3.01 o 
 -17   1   2        0.88       -1.39      2.66 o 
 -16   1   2       12.59        6.83      3.51 o 
 -15   1   2        1.43        0.50      2.29 o 
 -14   1   2       21.88       31.18      2.51 o 
 -13   1   2      215.18      218.13      5.06 o 
 -12   1   2      129.92      123.09      3.51 o 
 -11   1   2      200.86      201.24      4.17 o 
 -10   1   2      235.44      233.93      4.18 o 
  -9   1   2      201.40      202.78      3.49 o 
  -8   1   2       72.28       82.18      2.00 o 
  -7   1   2      193.38      184.45      2.81 o 
  -6   1   2      834.48      811.01      9.49 o 
  -5   1   2      304.20      286.56      3.75 o 
  -4   1   2      618.48      575.41      6.74 o 
  -3   1   2       30.54       41.65      1.17 o 
  -2   1   2     8288.59     8093.34    106.38 o 
  -1   1   2    24367.56    22273.45    526.27 o 
   0   1   2       54.75       51.49      1.30 o 
   1   1   2      101.15       84.57      1.69 o 
   2   1   2      234.49      203.58      2.96 o 
   3   1   2      556.82      541.29      7.50 o 
   4   1   2      258.27      267.86      4.40 o 
   5   1   2      138.15      176.85      2.94 o 
   6   1   2      150.19      116.48      2.49 o 
   7   1   2      764.02      774.54     10.40 o 
   8   1   2      162.44      146.84      3.03 o 
   9   1   2       50.87       51.75      2.12 o 
  10   1   2      295.97      270.37      4.89 o 
  11   1   2       98.42       95.83      2.97 o 
  12   1   2       24.55       17.83      1.91 o 
  13   1   2        0.02       -0.05      1.63 o 
  14   1   2        0.35        0.30      1.87 o 
  15   1   2       12.76       15.55      3.31 o 
  16   1   2        0.54       -1.56      3.04 o 
  17   1   2        9.45       13.75      5.41 o 
 -18   2   2        0.01       -2.99      3.10 o 
 -17   2   2       10.64       14.81      3.38 o 
 -16   2   2        0.85        2.88      3.46 o 
 -15   2   2        0.82       -0.63      2.34 o 
 -14   2   2        0.42        0.14      1.85 o 
 -13   2   2       22.53       27.07      2.28 o 
 -12   2   2       36.12       36.91      2.23 o 
 -11   2   2        8.85       10.21      1.53 o 
 -10   2   2       59.24       64.32      2.44 o 
  -9   2   2       86.45       88.83      2.83 o 
  -8   2   2       85.46       86.70      2.18 o 
  -7   2   2       69.17       74.29      2.03 o 
  -6   2   2       61.46       56.00      1.43 o 
  -5   2   2       39.51       38.22      1.12 o 
  -4   2   2        9.35       10.45      0.75 o 
  -3   2   2      159.36      178.34      2.74 o 
  -2   2   2      342.30      329.17      4.41 o 
  -1   2   2      117.05       99.41      2.90 o 
   0   2   2     1567.59     1650.42     20.40 o 
   1   2   2       96.10      106.63      1.85 o 
   2   2   2      905.42      891.98     11.35 o 
   3   2   2      308.14      287.25      4.72 o 
   4   2   2       45.74       50.74      1.99 o 
   5   2   2        4.65        6.94      0.85 o 
   6   2   2       74.30       83.05      2.07 o 
   7   2   2      168.69      179.76      3.45 o 
   8   2   2      243.22      248.13      4.30 o 
   9   2   2       74.76       85.52      2.63 o 
  10   2   2      292.72      289.31      5.09 o 
  11   2   2        0.53        1.46      1.38 o 
  12   2   2       23.97       23.11      1.85 o 
  13   2   2        3.54        3.33      2.12 o 
  14   2   2       60.14       57.89      3.63 o 
  15   2   2        3.26        5.52      3.28 o 
  16   2   2        0.02        0.65      2.74 o 
  17   2   2        0.31       -2.51      4.20 o 
 -17   3   2        0.00        5.60      3.17 o 
 -16   3   2        0.07        3.45      2.91 o 
 -15   3   2        3.31        2.35      2.49 o 
 -14   3   2        2.82        4.11      1.92 o 
 -13   3   2      154.32      157.77      4.46 o 
 -12   3   2       23.63       28.03      2.36 o 
 -11   3   2        9.53       11.11      1.48 o 
 -10   3   2        0.23        0.40      1.27 o 
  -9   3   2       15.48       21.13      1.93 o 
  -8   3   2       34.88       32.35      1.34 o 
  -7   3   2       41.18       45.86      1.41 o 
  -6   3   2      117.59      111.53      1.83 o 
  -5   3   2      515.55      534.58      7.66 o 
  -4   3   2       16.39       16.99      0.93 o 
  -3   3   2       28.55       27.50      1.01 o 
  -2   3   2       10.35       11.09      0.92 o 
  -1   3   2     1023.90      977.92     14.01 o 
   0   3   2      121.49      137.02      2.55 o 
   1   3   2        4.74        5.84      0.78 o 
   2   3   2      297.66      333.44      4.63 o 
   3   3   2       17.83       16.41      0.93 o 
   4   3   2      132.66      130.86      2.98 o 
   5   3   2      849.83      822.21     11.48 o 
   6   3   2        1.14       -0.74      0.74 o 
   7   3   2        4.04        6.16      1.07 o 
   8   3   2      113.88      117.09      4.42 o 
   9   3   2      418.09      400.35      6.60 o 
  10   3   2      359.82      330.63      5.60 o 
  11   3   2       61.58       61.30      2.45 o 
  12   3   2        0.00        0.26      1.48 o 
  13   3   2        0.06       -1.04      1.71 o 
  14   3   2       36.38       36.02      3.09 o 
  15   3   2        1.13        7.94      2.80 o 
  16   3   2        1.17       -2.44      3.31 o 
  17   3   2        7.57        9.96      5.17 o 
 -17   4   2        2.78        6.75      4.24 o 
 -16   4   2       30.00       25.61      4.06 o 
 -15   4   2       12.41       10.48      2.33 o 
 -14   4   2       35.78       30.80      2.53 o 
 -13   4   2        1.64        1.82      1.63 o 
 -12   4   2      185.21      179.69      4.58 o 
 -11   4   2      199.13      189.70      4.48 o 
 -10   4   2      124.58      129.53      3.05 o 
  -9   4   2       14.07       13.09      1.57 o 
  -8   4   2       35.58       32.97      1.23 o 
  -7   4   2       45.07       47.95      1.73 o 
  -6   4   2      224.30      233.99      4.16 o 
  -5   4   2      250.15      277.27      4.20 o 
  -4   4   2      241.10      265.83      3.93 o 
  -3   4   2        2.24        0.68      0.60 o 
  -2   4   2       90.73       93.26      2.05 o 
  -1   4   2      189.51      202.81      3.24 o 
   0   4   2      388.90      398.63      6.12 o 
   1   4   2      212.31      261.53      4.86 o 
   2   4   2      608.02      670.74      8.81 o 
   3   4   2     2972.77     3191.68     39.38 o 
   4   4   2       15.91       16.20      1.06 o 
   5   4   2      714.68      677.91     11.62 o 
   6   4   2       53.81       58.21      2.36 o 
   7   4   2       88.09       87.29      2.75 o 
   8   4   2      826.17      821.29     11.17 o 
   9   4   2       84.63       82.97      2.92 o 
  10   4   2       16.85       19.98      2.21 o 
  11   4   2      317.41      283.73      6.95 o 
  12   4   2       44.98       43.37      3.08 o 
  13   4   2      142.92      138.87      4.69 o 
  14   4   2       49.93       48.18      4.38 o 
  15   4   2       42.97       51.78      4.38 o 
  16   4   2       60.32       79.07      6.87 o 
  17   4   2        8.07        7.19      4.07 o 
 -17   5   2        4.32        6.22      4.24 o 
 -16   5   2        5.41        4.32      3.91 o 
 -15   5   2       31.71       33.95      5.07 o 
 -14   5   2       21.99       29.01      4.52 o 
 -13   5   2      176.98      160.90      5.42 o 
 -12   5   2       34.68       36.89      1.96 o 
 -11   5   2       95.66       88.20      2.62 o 
 -10   5   2      607.37      623.86     10.68 o 
  -9   5   2       94.28      100.54      3.45 o 
  -8   5   2       52.98       53.57      2.31 o 
  -7   5   2      353.84      319.82      5.85 o 
  -6   5   2       33.07       29.91      1.58 o 
  -5   5   2     1879.27     1963.03     24.63 o 
  -4   5   2      977.34      982.77     14.02 o 
  -3   5   2       39.77       56.45      1.66 o 
  -2   5   2     1914.71     1837.25     24.23 o 
  -1   5   2     1549.35     1588.55     22.51 o 
   0   5   2      268.38      245.51      4.52 o 
   1   5   2      154.91      161.24      3.81 o 
   2   5   2     2656.16     2890.95     37.85 o 
   3   5   2      158.02      133.58      2.55 o 
   4   5   2      429.52      378.16      5.87 o 
   5   5   2        2.73        4.76      0.87 o 
   6   5   2       43.55       46.01      2.54 o 
   7   5   2      688.08      688.03     10.83 o 
   8   5   2       52.50       51.78      3.52 o 
   9   5   2       16.62       16.93      1.93 o 
  10   5   2      332.59      301.43      7.03 o 
  11   5   2       43.48       46.88      2.96 o 
  12   5   2       25.43       35.00      2.92 o 
  13   5   2        0.02       -1.90      2.23 o 
  14   5   2        0.25       -0.11      2.47 o 
  15   5   2        3.39        3.00      2.83 o 
  16   5   2        4.04        3.28      4.11 o 
  17   5   2       23.02       25.44      5.14 o 
 -16   6   2        8.13        3.40      4.09 o 
 -15   6   2        0.66        3.64      4.03 o 
 -14   6   2        0.04        0.20      5.19 o 
 -13   6   2        0.00        2.10      2.51 o 
 -12   6   2       14.84       18.99      3.08 o 
 -11   6   2       67.60       55.19      3.58 o 
 -10   6   2       40.46       39.79      2.44 o 
  -9   6   2       18.23       18.87      1.90 o 
  -8   6   2        2.01        0.96      1.57 o 
  -7   6   2       13.08       10.37      1.57 o 
  -6   6   2       46.39       52.06      2.03 o 
  -5   6   2       31.31       33.80      1.53 o 
  -4   6   2      319.94      352.36      5.08 o 
  -3   6   2       98.27      107.76      2.52 o 
  -2   6   2      309.52      298.03      5.28 o 
  -1   6   2       56.84       54.29      2.00 o 
   0   6   2        0.14        0.58      0.55 o 
   1   6   2       79.93       99.30      2.88 o 
   2   6   2      510.16      535.40      7.29 o 
   3   6   2      581.44      639.55      8.64 o 
   4   6   2       45.60       37.71      1.59 o 
   5   6   2       24.35       28.42      1.61 o 
   6   6   2      153.47      142.07      3.11 o 
   7   6   2       81.75       75.27      5.52 o 
   8   6   2      551.48      503.41     11.36 o 
   9   6   2        0.05       -0.90      1.50 o 
  10   6   2        6.33        7.00      1.56 o 
  11   6   2       25.56       25.77      2.45 o 
  12   6   2       27.85       33.23      4.00 o 
  13   6   2       54.88       58.42      5.40 o 
  14   6   2       56.93       63.52      5.77 o 
  15   6   2       15.83       26.54      4.74 o 
  16   6   2       59.29       67.11      6.77 o 
 -16   7   2        3.27        8.62      4.32 o 
 -15   7   2       19.82       16.05      4.52 o 
 -14   7   2        4.63        5.97      4.13 o 
 -13   7   2        0.24        4.49      3.40 o 
 -12   7   2       19.09       17.14      3.10 o 
 -11   7   2        0.44       -1.87      2.34 o 
 -10   7   2       20.08       17.92      2.81 o 
  -9   7   2       81.02       73.44      4.36 o 
  -8   7   2       63.13       57.71      3.76 o 
  -7   7   2        0.41        0.29      1.60 o 
  -6   7   2       31.42       35.35      1.54 o 
  -5   7   2      146.03      149.97      2.93 o 
  -4   7   2      192.63      189.87      3.20 o 
  -3   7   2       80.96       82.44      3.16 o 
  -2   7   2      176.86      180.28      4.03 o 
  -1   7   2      127.26      143.83      3.29 o 
   0   7   2        0.55        0.62      0.76 o 
   1   7   2      106.38      104.33      2.45 o 
   2   7   2      427.82      458.46      6.75 o 
   3   7   2      435.26      453.73      6.49 o 
   4   7   2        0.64        1.93      1.01 o 
   5   7   2       16.03       17.04      1.42 o 
   6   7   2        4.42        5.11      1.20 o 
   7   7   2      170.38      165.11      4.71 o 
   8   7   2       20.37       18.66      1.88 o 
   9   7   2       23.10       17.68      2.26 o 
  10   7   2        0.01        0.09      1.91 o 
  11   7   2        5.95        7.07      2.27 o 
  12   7   2       24.22       25.94      3.03 o 
  13   7   2       44.65       40.14      4.77 o 
  14   7   2        0.03       -1.22      3.29 o 
  15   7   2       43.04       46.25      5.67 o 
  16   7   2        0.13        5.71      5.10 o 
 -15   8   2        2.03        5.34      4.95 o 
 -14   8   2       14.01       12.48      4.35 o 
 -13   8   2        4.09        3.63      4.88 o 
 -12   8   2        3.84        5.13      2.79 o 
 -11   8   2       15.34       14.32      2.85 o 
 -10   8   2        0.25       -0.50      2.17 o 
  -9   8   2       41.52       41.24      3.41 o 
  -8   8   2       47.52       48.84      5.73 o 
  -7   8   2        9.41        8.87      1.91 o 
  -6   8   2       97.73       85.43      3.12 o 
  -5   8   2      178.30      179.95      3.78 o 
  -4   8   2        5.03        4.42      0.98 o 
  -3   8   2        9.23       13.91      1.97 o 
  -2   8   2        3.05        2.07      1.19 o 
  -1   8   2        5.70        9.37      1.29 o 
   0   8   2      201.11      205.75      4.38 o 
   1   8   2       27.15       29.10      1.55 o 
   2   8   2      228.31      221.35      4.65 o 
   3   8   2      373.48      362.00      6.77 o 
   4   8   2       59.64       57.03      2.21 o 
   5   8   2       24.09       28.87      1.45 o 
   6   8   2       62.28       57.81      2.26 o 
   7   8   2       36.82       33.56      2.21 o 
   8   8   2       90.36       79.99      3.39 o 
   9   8   2       19.64       18.46      2.10 o 
  10   8   2       32.96       35.60      3.55 o 
  11   8   2       18.80       22.16      2.67 o 
  12   8   2       10.09        5.42      2.24 o 
  13   8   2        5.14        8.36      2.76 o 
  14   8   2       63.50       72.78     13.84 o 
  15   8   2        0.72        0.50      4.14 o 
 -14   9   2        2.04        3.54      3.81 o 
 -13   9   2       20.27       26.46      4.71 o 
 -12   9   2        4.08        7.68      3.60 o 
 -11   9   2       14.08       13.96      2.97 o 
 -10   9   2      120.19      118.15      7.00 o 
  -9   9   2       44.39       45.05      3.57 o 
  -8   9   2       16.62       15.99      2.54 o 
  -7   9   2        7.43        4.94      2.27 o 
  -6   9   2        2.51        3.14      1.93 o 
  -5   9   2       72.50       79.80      2.86 o 
  -4   9   2      332.86      325.78      7.43 o 
  -3   9   2        6.32        4.79      1.77 o 
  -2   9   2      303.70      301.52      6.55 o 
  -1   9   2      507.40      487.52      9.47 o 
   0   9   2       16.12       15.48      1.42 o 
   1   9   2      150.69      136.32      3.62 o 
   2   9   2      213.64      213.66      4.60 o 
   3   9   2        4.03        4.23      1.64 o 
   4   9   2        5.06        3.92      1.14 o 
   5   9   2      116.22       96.96      4.20 o 
   6   9   2        0.76        1.54      1.69 o 
   7   9   2      216.05      194.97      6.15 o 
   8   9   2       38.21       35.06      3.22 o 
   9   9   2        5.04        4.53      2.53 o 
  10   9   2        4.58        4.89      2.73 o 
  11   9   2        0.01       -1.38      2.64 o 
  12   9   2       24.64       27.76      4.20 o 
  13   9   2        7.50        2.40      4.08 o 
  14   9   2        2.72       -2.88      4.61 o 
 -13  10   2        8.81        5.57      5.45 o 
 -12  10   2        0.02       -1.37      5.59 o 
 -11  10   2        0.00       -2.91      2.91 o 
 -10  10   2        0.23       -1.37      3.49 o 
  -9  10   2       16.66       11.94      4.03 o 
  -8  10   2       10.56        8.36      2.58 o 
  -7  10   2       32.56       27.95      5.47 o 
  -6  10   2       19.53       16.97      2.50 o 
  -5  10   2        4.45        3.91      3.16 o 
  -4  10   2        1.93        2.63      1.44 o 
  -3  10   2        2.58        1.11      2.04 o 
  -2  10   2      262.12      246.82      7.46 o 
  -1  10   2      282.59      273.57      6.65 o 
   0  10   2      106.09      108.92      3.57 o 
   1  10   2       72.71       73.38      2.59 o 
   2  10   2      169.58      163.75      4.78 o 
   3  10   2        6.42        3.71      1.21 o 
   4  10   2       20.45       17.29      2.07 o 
   5  10   2       44.39       42.97      3.54 o 
   6  10   2        4.69        8.24      2.19 o 
   7  10   2       64.36       61.27      4.13 o 
   8  10   2       10.55        7.69      2.50 o 
   9  10   2        9.84        8.54      2.75 o 
  10  10   2       16.46       15.66      3.89 o 
  11  10   2       94.36       90.15      6.12 o 
  12  10   2       26.46       32.09      4.44 o 
  13  10   2       17.20       21.48      5.61 o 
 -12  11   2        3.84        4.15      4.53 o 
 -11  11   2        4.70        1.68      6.01 o 
 -10  11   2       14.05       13.14      6.71 o 
  -9  11   2       26.66       23.20      4.90 o 
  -8  11   2        2.95        3.81      2.35 o 
  -7  11   2        8.33        9.19      2.44 o 
  -6  11   2       15.23       18.59      3.08 o 
  -5  11   2       11.35       16.87      2.83 o 
  -4  11   2       26.41       26.52      3.10 o 
  -3  11   2       15.49       16.07      2.65 o 
  -2  11   2       63.24       69.27      4.76 o 
  -1  11   2      138.14      129.62      4.90 o 
   0  11   2        7.38        8.57      2.24 o 
   1  11   2        2.38        2.11      1.96 o 
   2  11   2       14.83       18.79      5.45 o 
   3  11   2       45.24       48.51      5.59 o 
   4  11   2       16.97       15.83      2.11 o 
   5  11   2        0.55        2.71      1.67 o 
   6  11   2       13.07       15.96      2.47 o 
   7  11   2       56.97       53.35      3.80 o 
   8  11   2       22.49       22.19      3.54 o 
   9  11   2        0.37        1.08      2.53 o 
  10  11   2        9.11       12.10      3.17 o 
  11  11   2        3.45        2.03      3.20 o 
  12  11   2        1.43       -2.08      2.91 o 
 -11  12   2        0.00        0.13      4.34 o 
 -10  12   2        0.16        5.98      7.55 o 
  -9  12   2        0.70        5.42      3.94 o 
  -8  12   2        0.91        3.07      2.14 o 
  -7  12   2        1.22        1.26      2.87 o 
  -6  12   2        2.55        3.68      2.65 o 
  -5  12   2        2.38        3.69      2.30 o 
  -4  12   2        4.19        4.65      2.43 o 
  -3  12   2        0.01        1.51      2.03 o 
  -2  12   2       12.57       16.68      2.84 o 
  -1  12   2        1.45        1.05      1.97 o 
   0  12   2        0.72       -1.21      3.08 o 
   1  12   2        1.21        0.33      1.77 o 
   2  12   2        0.00       -0.33      2.24 o 
   3  12   2        1.58        3.70      3.63 o 
   4  12   2        4.64        6.78      1.85 o 
   5  12   2        4.16        4.20      1.86 o 
   6  12   2        0.58       -1.49      1.86 o 
   7  12   2        0.12        0.45      2.05 o 
   8  12   2        1.38       -0.33      2.85 o 
   9  12   2        1.54       -2.32      2.32 o 
  10  12   2        9.54        9.59      3.25 o 
  11  12   2        0.35        1.79      3.02 o 
  -9  13   2        0.07       -0.85      3.06 o 
  -8  13   2        0.00        1.03      3.14 o 
  -7  13   2        2.34        3.44      2.88 o 
  -6  13   2        0.50       -1.65      2.58 o 
  -5  13   2        8.43       14.29      3.69 o 
  -4  13   2       11.20        7.49      3.00 o 
  -3  13   2        3.08        3.76      3.91 o 
  -2  13   2        0.09        3.69      2.58 o 
  -1  13   2        0.27        2.14      2.22 o 
   0  13   2        4.60        2.58      2.22 o 
   1  13   2        4.86        5.61      2.04 o 
   2  13   2       42.27       41.24      3.07 o 
   3  13   2        0.50        2.02      1.35 o 
   4  13   2       16.58       21.11      3.91 o 
   5  13   2        0.73       -0.26      1.60 o 
   6  13   2       12.36       16.09      2.38 o 
   7  13   2        0.65        3.05      2.14 o 
   8  13   2        0.77        0.96      2.32 o 
   9  13   2        9.82       12.19      2.99 o 
  -7  14   2        0.44       -3.22      3.22 o 
  -6  14   2        0.10       -0.98      3.29 o 
  -5  14   2        0.71        1.56      3.15 o 
  -4  14   2        6.13       -0.51      2.95 o 
  -3  14   2        1.14        0.60      2.68 o 
  -2  14   2       10.02       10.16      3.05 o 
  -1  14   2        3.15        0.17      2.27 o 
   0  14   2       16.90       15.17      2.94 o 
   1  14   2        0.44       -4.75      4.75 o 
   2  14   2        1.62        4.75      5.31 o 
   3  14   2        0.82       -0.28      5.31 o 
   4  14   2        0.36        2.52      5.59 o 
   5  14   2       30.53       21.25      7.55 o 
   6  14   2        6.27       -5.31      5.31 o 
   7  14   2        3.24        0.56      5.87 o 
  -3  15   2        1.36        0.61      2.84 o 
  -2  15   2       13.96       11.32      3.09 o 
  -1  15   2       20.43       25.44      6.71 o 
   0  15   2        0.01        3.63      5.59 o 
   1  15   2        0.77       -0.28      5.31 o 
   2  15   2        0.28       -5.03      5.03 o 
   3  15   2        5.55        7.83      6.15 o 
 -17   1   3        7.28        6.65      4.28 o 
 -16   1   3        4.60        4.71      2.90 o 
 -15   1   3        0.80        5.05      2.54 o 
 -14   1   3        4.01        3.38      2.01 o 
 -13   1   3        4.61        5.23      1.83 o 
 -12   1   3       61.28       66.45      2.98 o 
 -11   1   3       57.72       57.69      3.23 o 
 -10   1   3      179.63      176.76      3.59 o 
  -9   1   3        0.17       -1.11      1.11 o 
  -8   1   3       98.67      105.03      2.37 o 
  -7   1   3       41.86       44.02      1.79 o 
  -6   1   3      160.86      149.84      2.51 o 
  -5   1   3      188.41      183.75      2.74 o 
  -4   1   3       77.06       78.56      1.69 o 
  -3   1   3        0.39        0.15      0.62 o 
  -2   1   3      167.23      158.46      2.64 o 
  -1   1   3      873.59      897.48      9.81 o 
   0   1   3     3121.61     3108.41     34.26 o 
   1   1   3        0.06       -0.46      0.46 o 
   2   1   3      734.50      696.18      9.04 o 
   3   1   3      369.74      346.03      5.17 o 
   4   1   3      209.77      227.02      3.98 o 
   5   1   3      259.14      266.78      4.62 o 
   6   1   3       66.52       63.04      2.40 o 
   7   1   3      162.24      158.50      3.77 o 
   8   1   3       46.59       47.39      2.44 o 
   9   1   3      268.87      273.33      5.72 o 
  10   1   3      108.31       98.87      3.27 o 
  11   1   3       22.72       23.39      2.32 o 
  12   1   3       10.20       12.21      2.19 o 
  13   1   3       10.36       10.44      2.24 o 
  14   1   3       12.75        9.54      2.67 o 
  15   1   3       43.90       55.99      4.84 o 
  16   1   3        2.16        4.25      3.19 o 
  17   1   3        0.03        0.45      3.31 o 
 -17   2   3        2.23        2.19      3.03 o 
 -16   2   3       13.82       11.74      3.58 o 
 -15   2   3        0.22        1.45      2.42 o 
 -14   2   3        4.12        4.32      2.34 o 
 -13   2   3        2.65       -1.62      1.62 o 
 -12   2   3        4.67        6.35      1.71 o 
 -11   2   3       13.85       15.32      1.73 o 
 -10   2   3       40.37       40.84      1.89 o 
  -9   2   3      228.19      228.92      4.02 o 
  -8   2   3      129.11      115.08      2.53 o 
  -7   2   3      138.73      133.95      2.45 o 
  -6   2   3      864.61      825.10     10.23 o 
  -5   2   3      592.94      598.66      8.06 o 
  -4   2   3     1490.57     1555.48     18.43 o 
  -3   2   3      263.54      260.58      3.82 o 
  -2   2   3      120.76      105.05      1.92 o 
  -1   2   3        1.28        0.14      0.55 o 
   0   2   3     1273.23     1206.85     16.17 o 
   1   2   3      696.70      736.91     10.90 o 
   2   2   3     1774.97     1798.76     25.44 o 
   3   2   3      724.80      699.73     10.50 o 
   4   2   3     1034.39      962.68     13.47 o 
   5   2   3      628.91      637.17     10.34 o 
   6   2   3      924.77      903.44     13.46 o 
   7   2   3      468.96      447.76      7.99 o 
   8   2   3      605.80      535.45     11.58 o 
   9   2   3      120.07      105.82      3.50 o 
  10   2   3       35.23       30.72      2.22 o 
  11   2   3       59.06       53.35      2.77 o 
  12   2   3      107.76      105.76      4.53 o 
  13   2   3       32.67       32.09      3.02 o 
  14   2   3       40.62       43.85      3.98 o 
  15   2   3        4.24        4.50      3.64 o 
  16   2   3        0.01       -3.72      3.72 o 
  17   2   3       15.72       18.32      4.91 o 
 -17   3   3        4.20        1.42      4.00 o 
 -16   3   3        5.88       13.58      3.42 o 
 -15   3   3        0.17       -2.36      3.06 o 
 -14   3   3       24.13       26.97      2.55 o 
 -13   3   3       84.54       93.10      3.49 o 
 -12   3   3       17.37       14.16      1.80 o 
 -11   3   3       56.89       55.47      2.50 o 
 -10   3   3       58.84       60.75      2.05 o 
  -9   3   3      335.90      337.39      6.56 o 
  -8   3   3      267.71      283.82      4.22 o 
  -7   3   3      133.47      140.00      3.02 o 
  -6   3   3       21.09       15.30      1.25 o 
  -5   3   3       74.69       79.75      2.01 o 
  -4   3   3      132.83      129.10      3.18 o 
  -3   3   3      128.04      141.67      2.42 o 
  -2   3   3        0.07       -0.08      0.58 o 
  -1   3   3       31.89       33.45      1.16 o 
   0   3   3      168.43      179.12      2.82 o 
   1   3   3      763.74      722.82      9.48 o 
   2   3   3        0.08       -0.23      0.69 o 
   3   3   3      171.11      189.86      3.42 o 
   4   3   3       52.03       49.50      1.74 o 
   5   3   3       90.98      105.67      2.89 o 
   6   3   3      213.19      226.10      5.48 o 
   7   3   3      399.09      413.17      8.83 o 
   8   3   3       11.18        9.68      1.64 o 
   9   3   3        5.62        4.40      1.61 o 
  10   3   3      475.70      462.28      8.73 o 
  11   3   3       16.84       18.13      1.99 o 
  12   3   3       27.99       30.77      2.93 o 
  13   3   3        8.41       12.11      2.87 o 
  14   3   3       15.37       13.44      3.01 o 
  15   3   3       27.21       28.57      5.42 o 
  16   3   3        5.24        5.44      3.97 o 
  17   3   3        3.53        5.08      6.51 o 
 -17   4   3        0.11        3.09      4.06 o 
 -16   4   3        1.50        1.86      4.24 o 
 -15   4   3        6.46        8.62      3.04 o 
 -14   4   3        9.35       11.03      2.89 o 
 -13   4   3       24.99       30.87      3.28 o 
 -12   4   3       19.55       18.47      2.36 o 
 -11   4   3        3.85        3.63      1.86 o 
 -10   4   3       10.57       10.59      1.82 o 
  -9   4   3        8.79       10.25      1.72 o 
  -8   4   3      221.12      236.34      5.15 o 
  -7   4   3      316.08      303.88      4.93 o 
  -6   4   3        0.64        0.91      1.01 o 
  -5   4   3      306.84      302.38      6.19 o 
  -4   4   3        2.44        3.69      0.75 o 
  -3   4   3      530.83      537.18      9.07 o 
  -2   4   3       98.27      102.63      2.33 o 
  -1   4   3      321.39      331.64      5.51 o 
   0   4   3      133.18      126.47      2.63 o 
   1   4   3      341.45      362.61      5.86 o 
   2   4   3       85.04       96.26      2.26 o 
   3   4   3      542.59      539.95      7.92 o 
   4   4   3      924.41      995.87     14.10 o 
   5   4   3      326.67      329.82      5.09 o 
   6   4   3       65.21       59.80      2.63 o 
   7   4   3       55.52       55.47      2.12 o 
   8   4   3       10.45        8.88      1.94 o 
   9   4   3      434.62      412.94      7.86 o 
  10   4   3        6.72        6.62      1.68 o 
  11   4   3       63.21       61.27      3.44 o 
  12   4   3       21.00       21.38      2.58 o 
  13   4   3       25.80       27.15      3.20 o 
  14   4   3        4.56        3.82      2.60 o 
  15   4   3        6.09        6.33      3.71 o 
  16   4   3        2.02        1.84      3.68 o 
 -16   5   3        0.25        0.24      4.10 o 
 -15   5   3        0.53        0.75      4.30 o 
 -14   5   3        0.30        1.04      3.50 o 
 -13   5   3        8.94       12.22      2.78 o 
 -12   5   3        0.01       -0.57      2.00 o 
 -11   5   3       13.42       12.45      3.44 o 
 -10   5   3       33.37       37.12      2.30 o 
  -9   5   3        0.00        0.91      1.45 o 
  -8   5   3       12.55       12.17      1.82 o 
  -7   5   3        4.14        4.30      1.53 o 
  -6   5   3       33.89       32.55      1.96 o 
  -5   5   3        4.89        3.91      1.40 o 
  -4   5   3        2.95        2.93      0.97 o 
  -3   5   3       27.63       27.77      1.45 o 
  -2   5   3       34.41       33.41      1.62 o 
  -1   5   3       57.36       58.72      1.97 o 
   0   5   3       24.94       27.08      1.70 o 
   1   5   3       51.82       57.58      2.61 o 
   2   5   3        4.80        2.64      1.03 o 
   3   5   3       14.53       15.98      1.06 o 
   4   5   3       18.57       19.41      1.32 o 
   5   5   3       13.32       16.73      1.38 o 
   6   5   3        2.93        1.54      1.23 o 
   7   5   3       80.36       73.68      2.70 o 
   8   5   3       30.38       28.08      2.54 o 
   9   5   3        0.62       -0.32      1.54 o 
  10   5   3       19.80       15.16      2.05 o 
  11   5   3        1.66        2.54      2.32 o 
  12   5   3       10.59       18.15      3.07 o 
  13   5   3        4.95        7.10      5.17 o 
  14   5   3        0.01        0.44      3.28 o 
  15   5   3        0.04        0.07      3.59 o 
  16   5   3        2.03        1.44      3.78 o 
 -16   6   3        1.42       -2.57      3.76 o 
 -15   6   3        0.34        2.03      3.71 o 
 -14   6   3        1.78       -2.66      5.11 o 
 -13   6   3        0.13        2.34      3.45 o 
 -12   6   3       10.49       11.95      2.67 o 
 -11   6   3       13.62        9.73      2.18 o 
 -10   6   3       44.11       48.77      3.60 o 
  -9   6   3       57.15       57.05      2.72 o 
  -8   6   3       27.70       27.02      2.46 o 
  -7   6   3        2.14        0.45      1.86 o 
  -6   6   3       12.28       16.96      1.64 o 
  -5   6   3      469.12      484.75      7.27 o 
  -4   6   3      103.23      103.29      3.55 o 
  -3   6   3      107.97      110.59      2.55 o 
  -2   6   3        2.22        3.65      1.01 o 
  -1   6   3       20.60       25.79      1.41 o 
   0   6   3       24.71       19.52      1.81 o 
   1   6   3      475.82      514.09      9.96 o 
   2   6   3      105.64      113.64      3.73 o 
   3   6   3      148.10      141.62      2.78 o 
   4   6   3        4.25        5.18      0.98 o 
   5   6   3       93.70       94.10      4.79 o 
   6   6   3      544.44      547.29      9.12 o 
   7   6   3       74.91       73.61      3.80 o 
   8   6   3        0.01       -0.42      1.66 o 
   9   6   3       54.79       53.68      3.17 o 
  10   6   3       22.99       23.99      2.84 o 
  11   6   3       10.61       14.77      2.72 o 
  12   6   3        3.65        4.65      3.05 o 
  13   6   3        0.76       -0.42      3.11 o 
  14   6   3        0.16       -0.08      3.22 o 
  15   6   3        0.00       -3.10      3.33 o 
  16   6   3        0.17       -2.25      4.15 o 
 -15   7   3       12.69       19.98      4.92 o 
 -14   7   3       10.02        8.95      4.06 o 
 -13   7   3       27.27       29.84      6.54 o 
 -12   7   3        2.16        7.14      3.57 o 
 -11   7   3       12.33       12.67      2.93 o 
 -10   7   3       97.84       86.63      5.03 o 
  -9   7   3      113.44      105.60      3.98 o 
  -8   7   3       49.97       46.25      2.64 o 
  -7   7   3       56.02       60.00      3.10 o 
  -6   7   3        0.45        2.20      1.19 o 
  -5   7   3        0.14       -0.15      1.25 o 
  -4   7   3       11.59        9.76      0.82 o 
  -3   7   3       26.44       29.35      1.79 o 
  -2   7   3       10.50       10.18      1.20 o 
  -1   7   3       12.98       16.05      1.40 o 
   0   7   3        1.82        1.12      1.69 o 
   1   7   3       12.61       14.11      2.07 o 
   2   7   3       15.13       15.80      3.27 o 
   3   7   3       32.53       33.34      2.62 o 
   4   7   3       36.28       34.24      1.45 o 
   5   7   3        0.30       -1.07      1.07 o 
   6   7   3      224.39      212.59      5.25 o 
   7   7   3      279.55      258.76      6.30 o 
   8   7   3        1.84        1.46      1.70 o 
   9   7   3        4.27        1.58      1.80 o 
  10   7   3       54.31       55.69      3.39 o 
  11   7   3       88.91       95.19      5.72 o 
  12   7   3       39.14       38.94      5.69 o 
  13   7   3       12.14        6.66      3.42 o 
  14   7   3        1.99        6.67      3.77 o 
  15   7   3        0.34        2.89      4.57 o 
 -15   8   3        0.39       -2.41      3.86 o 
 -14   8   3        3.67        3.26      3.97 o 
 -13   8   3        4.58        5.04      3.75 o 
 -12   8   3       21.28       22.45      4.38 o 
 -11   8   3        0.03       -2.24      2.24 o 
 -10   8   3        2.62        1.92      2.44 o 
  -9   8   3       42.89       49.98      3.72 o 
  -8   8   3       99.48      104.04      4.11 o 
  -7   8   3      161.18      157.13      4.23 o 
  -6   8   3       14.88       17.32      1.70 o 
  -5   8   3        3.08        5.24      1.05 o 
  -4   8   3      162.34      159.46      3.44 o 
  -3   8   3       44.04       44.79      2.57 o 
  -2   8   3      153.39      165.69      6.24 o 
  -1   8   3      142.90      143.97      3.54 o 
   0   8   3      228.92      240.58      7.18 o 
   1   8   3      186.24      167.91      5.05 o 
   2   8   3       19.53       21.20      2.26 o 
   3   8   3      112.97      113.68      4.80 o 
   4   8   3      433.87      421.46     11.35 o 
   5   8   3      370.38      353.67      6.64 o 
   6   8   3      111.39      106.50      3.14 o 
   7   8   3        0.88        2.28      1.50 o 
   8   8   3       19.58       33.14      2.47 o 
   9   8   3      103.68       97.42      4.32 o 
  10   8   3       64.45       67.10      3.97 o 
  11   8   3       28.22       29.31      2.80 o 
  12   8   3       16.70       18.01      3.31 o 
  13   8   3        0.53        1.85      2.89 o 
  14   8   3        0.40        5.09      3.63 o 
 -14   9   3        0.05       -0.75      3.65 o 
 -13   9   3        1.07       -1.76      6.87 o 
 -12   9   3       10.87       17.51      3.95 o 
 -11   9   3        5.43        7.90      3.52 o 
 -10   9   3        8.94        3.27      2.53 o 
  -9   9   3        2.02       -2.06      2.06 o 
  -8   9   3        1.58        1.19      2.62 o 
  -7   9   3        9.43       10.78      2.50 o 
  -6   9   3       17.50       15.10      2.10 o 
  -5   9   3      246.49      236.37      5.30 o 
  -4   9   3        0.06       -2.34      2.34 o 
  -3   9   3       32.46       38.67      3.82 o 
  -2   9   3        9.84        9.85      1.36 o 
  -1   9   3        8.56        8.33      1.51 o 
   0   9   3      476.77      466.26     16.21 o 
   1   9   3       31.40       27.00      4.25 o 
   2   9   3       58.65       53.65      5.53 o 
   3   9   3       35.96       38.43      1.61 o 
   4   9   3        0.40       -1.28      1.28 o 
   5   9   3       82.71       82.62      2.26 o 
   6   9   3        4.82        8.30      1.39 o 
   7   9   3        0.98       -0.47      1.36 o 
   8   9   3        0.14        1.20      1.53 o 
   9   9   3       16.99       23.72      2.31 o 
  10   9   3        0.60       -1.09      2.95 o 
  11   9   3        1.52        0.90      2.73 o 
  12   9   3        0.05        5.24      3.36 o 
  13   9   3       11.73       14.02      3.95 o 
 -13  10   3        0.07        1.33      3.80 o 
 -12  10   3        2.87       -0.43      3.67 o 
 -11  10   3        5.77        1.55      3.66 o 
 -10  10   3        2.69        0.99      4.78 o 
  -9  10   3        2.31       -1.16      2.14 o 
  -8  10   3        1.17       -0.36      1.82 o 
  -7  10   3        6.21        6.19      2.82 o 
  -6  10   3       54.52       53.32      5.23 o 
  -5  10   3        4.28        5.45      3.56 o 
  -4  10   3       90.39      100.47      7.21 o 
  -3  10   3        7.91        3.10      1.99 o 
  -2  10   3       27.43       27.93      3.16 o 
  -1  10   3       12.91       14.28      1.30 o 
   0  10   3       66.35       74.60      9.51 o 
   1  10   3       61.68       60.39      5.02 o 
   2  10   3        0.29       -3.63      3.91 o 
   3  10   3       28.81       35.79      7.27 o 
   4  10   3        0.96        0.28      5.03 o 
   5  10   3        5.47        2.24      5.87 o 
   6  10   3        8.97       10.27      1.55 o 
   7  10   3        1.29       -1.12      2.44 o 
   8  10   3       34.32       40.08      3.50 o 
   9  10   3        0.31       -2.67      2.67 o 
  10  10   3        1.75        0.02      2.73 o 
  11  10   3        5.47       -1.76      7.07 o 
  12  10   3       11.87       12.96      4.31 o 
 -12  11   3        3.59        3.60      8.11 o 
 -11  11   3        5.24        2.75      5.03 o 
 -10  11   3        4.98        8.47      4.82 o 
  -9  11   3        2.75        9.23      2.79 o 
  -8  11   3       10.67       11.43      2.47 o 
  -7  11   3       17.75       13.42      4.35 o 
  -6  11   3        4.27        4.25      6.15 o 
  -5  11   3        3.92        4.34      2.35 o 
  -4  11   3        8.07        7.16      2.35 o 
  -3  11   3        3.97        5.91      2.03 o 
  -2  11   3        3.07       -0.08      2.59 o 
  -1  11   3        4.18        5.55      3.02 o 
   0  11   3       10.46       24.88      6.15 o 
   1  11   3        0.50        1.96      4.47 o 
   2  11   3       22.99       10.07      5.31 o 
   3  11   3       10.01        5.31      5.31 o 
   4  11   3        8.79        5.59      5.31 o 
   5  11   3        0.64        0.00      4.47 o 
   6  11   3        9.98       16.50      6.43 o 
   7  11   3       17.46       16.06      1.99 o 
   8  11   3       15.17       11.01      4.90 o 
   9  11   3       29.01       35.09      4.84 o 
  10  11   3       13.92       16.49      3.43 o 
  11  11   3        3.39        1.14      2.74 o 
 -10  12   3        1.31        1.17      3.04 o 
  -9  12   3        0.01       -2.04      2.04 o 
  -8  12   3       13.90       15.87      4.84 o 
  -7  12   3       22.04       24.49      3.78 o 
  -6  12   3       25.77       21.28      3.35 o 
  -5  12   3        0.74        2.00      2.44 o 
  -4  12   3        0.25        0.61      2.09 o 
  -3  12   3       13.81       13.74      2.38 o 
  -2  12   3       19.58       26.46      3.08 o 
  -1  12   3       29.06       30.76      6.99 o 
   0  12   3       12.73       26.84      6.71 o 
   1  12   3        4.52       11.74      5.59 o 
   2  12   3       10.30        8.11      5.03 o 
   3  12   3       34.34       35.23      7.27 o 
   4  12   3       89.00       91.15     11.18 o 
   5  12   3       35.52       38.03      8.11 o 
   6  12   3        0.11        5.87      5.59 o 
   7  12   3        2.72       -1.68      5.59 o 
   8  12   3       12.77        6.99      6.43 o 
   9  12   3       15.83       13.69      2.63 o 
  10  12   3        3.62        4.19      2.59 o 
  -8  13   3        6.66        7.68      3.37 o 
  -7  13   3        0.00       -0.83      2.78 o 
  -6  13   3        1.58        0.53      2.73 o 
  -5  13   3        1.59        4.55      2.65 o 
  -4  13   3        6.54        4.82      2.88 o 
  -3  13   3        0.22       -0.44      2.08 o 
  -2  13   3        1.30        3.51      2.24 o 
  -1  13   3        3.60        1.96      5.31 o 
   0  13   3        2.33        3.91      5.59 o 
   1  13   3        3.36       13.42      6.15 o 
   2  13   3        3.15        0.84      5.87 o 
   3  13   3        0.50        4.47      5.31 o 
   4  13   3        0.01       -0.28      5.03 o 
   5  13   3        8.47        8.95      6.99 o 
   6  13   3        1.04        3.91      6.71 o 
   7  13   3        0.05       -0.84      6.15 o 
   8  13   3        0.11       -3.91      6.15 o 
  -6  14   3        3.48        2.51      3.13 o 
  -5  14   3        3.57        0.77      2.95 o 
  -4  14   3       14.38       14.26      3.16 o 
  -3  14   3        5.68       -0.28      5.59 o 
  -2  14   3        2.78        5.03      5.59 o 
  -1  14   3        0.97        2.24      5.59 o 
   0  14   3       14.21       12.58      6.71 o 
   1  14   3       21.12       36.07      8.11 o 
   2  14   3        0.24       -1.68      5.59 o 
   3  14   3        1.26       -4.75      4.75 o 
   4  14   3        6.47        1.96      5.59 o 
   5  14   3        1.29       20.13      7.55 o 
 -17   0   4        1.46       -0.95      4.08 o 
 -16   0   4        4.25        6.83      4.39 o 
 -15   0   4       61.94       68.64      6.28 o 
 -14   0   4      138.68      146.25      8.39 o 
 -13   0   4       61.00       50.91      3.99 o 
 -12   0   4       48.48       51.95      3.92 o 
 -11   0   4      107.20       99.67      4.28 o 
 -10   0   4        1.29        1.44      1.67 o 
  -9   0   4        5.73        6.81      1.80 o 
  -8   0   4      534.14      539.67     10.89 o 
  -7   0   4       87.10       87.61      3.20 o 
  -6   0   4      131.64      132.54      3.63 o 
  -5   0   4       15.61       11.14      1.34 o 
  -4   0   4       66.07       68.79      3.63 o 
  -3   0   4    11163.44    11344.65    182.23 o 
  -2   0   4     1537.95     1541.25     32.74 o 
  -1   0   4        2.44        9.88      1.53 o 
   0   0   4        4.87        2.96      1.41 o 
   1   0   4      390.78      397.75      8.51 o 
   2   0   4      436.63      418.76      9.76 o 
   3   0   4       25.13       24.84      2.26 o 
   4   0   4      116.87      141.57      5.02 o 
   5   0   4      409.12      387.79     10.14 o 
   6   0   4        0.47        1.14      1.92 o 
   7   0   4       29.86       24.26      3.02 o 
   8   0   4        3.97        0.48      2.30 o 
   9   0   4      437.20      435.77     14.48 o 
  10   0   4        1.26       -1.57      2.75 o 
  11   0   4       80.08       74.35      6.29 o 
  12   0   4       42.05       45.77      6.99 o 
  13   0   4       34.56       53.33      5.64 o 
  14   0   4       12.24       11.18      6.71 o 
  15   0   4        0.17       -5.87      5.87 o 
  16   0   4       24.51       18.73      7.55 o 
 -17   1   4        0.07        2.04      3.24 o 
 -16   1   4       10.56        4.87      3.24 o 
 -15   1   4       25.94       28.55      3.96 o 
 -14   1   4        0.70        0.71      1.93 o 
 -13   1   4        1.49        2.19      1.81 o 
 -12   1   4        1.49        2.20      1.71 o 
 -11   1   4       15.78       14.70      1.53 o 
 -10   1   4      130.62      129.26      3.00 o 
  -9   1   4        7.20        5.98      1.22 o 
  -8   1   4        9.00        8.64      1.34 o 
  -7   1   4       49.73       54.70      2.08 o 
  -6   1   4       21.63       25.11      1.14 o 
  -5   1   4        6.01        4.38      0.63 o 
  -4   1   4      250.77      271.37      4.23 o 
  -3   1   4       12.03       16.40      1.08 o 
  -2   1   4     4670.81     4734.76     54.45 o 
  -1   1   4      297.79      308.95      3.91 o 
   0   1   4      158.85      145.79      2.44 o 
   1   1   4      606.98      563.62      6.81 o 
   2   1   4      311.12      302.01      4.26 o 
   3   1   4      545.69      570.31      8.19 o 
   4   1   4       70.08       62.18      2.00 o 
   5   1   4        4.79        7.97      1.13 o 
   6   1   4      120.41      120.12      2.96 o 
   7   1   4      106.06      105.23      2.90 o 
   8   1   4      145.93      147.59      3.56 o 
   9   1   4      345.44      333.76      7.05 o 
  10   1   4      364.26      336.58      8.65 o 
  11   1   4       32.87       32.32      3.43 o 
  12   1   4       46.55       54.85      3.88 o 
  13   1   4       79.84       85.21      4.78 o 
  14   1   4        6.40        4.50      3.82 o 
  15   1   4       15.06       18.98      7.83 o 
  16   1   4        0.17        0.78      4.42 o 
 -16   2   4        0.03        2.59      3.09 o 
 -15   2   4        0.14       -2.69      2.69 o 
 -14   2   4        1.19        2.04      1.93 o 
 -13   2   4       23.12       27.54      2.43 o 
 -12   2   4       33.65       32.43      2.88 o 
 -11   2   4       29.71       32.70      2.06 o 
 -10   2   4        0.80        0.88      1.24 o 
  -9   2   4       31.52       29.60      1.58 o 
  -8   2   4        0.58        1.62      0.90 o 
  -7   2   4       10.16       12.14      1.70 o 
  -6   2   4       12.07       11.31      1.52 o 
  -5   2   4      108.93      103.53      2.48 o 
  -4   2   4      124.08      117.94      2.53 o 
  -3   2   4       86.82      103.73      2.11 o 
  -2   2   4      334.05      341.63      4.67 o 
  -1   2   4      213.75      233.83      3.29 o 
   0   2   4      137.59      134.33      2.26 o 
   1   2   4       77.52       68.86      1.43 o 
   2   2   4        0.30       -0.02      0.69 o 
   3   2   4       10.34       12.35      1.27 o 
   4   2   4      292.65      283.91      4.65 o 
   5   2   4       51.06       50.50      1.89 o 
   6   2   4      513.98      514.09      7.79 o 
   7   2   4       56.53       57.10      2.31 o 
   8   2   4       36.96       35.08      2.23 o 
   9   2   4       97.54      101.54      4.95 o 
  10   2   4        0.08        3.36      2.91 o 
  11   2   4        7.88        8.58      2.42 o 
  12   2   4       18.56       18.16      2.84 o 
  13   2   4        0.47        5.09      2.87 o 
  14   2   4        7.09        7.02      5.08 o 
  15   2   4        0.32        3.77      4.35 o 
  16   2   4        0.04       -4.42      4.42 o 
 -16   3   4        0.80        2.52      3.64 o 
 -15   3   4        3.54        4.51      3.03 o 
 -14   3   4       41.10       41.81      4.49 o 
 -13   3   4        6.78        4.87      3.82 o 
 -12   3   4       33.10       31.99      2.92 o 
 -11   3   4       23.55       23.89      2.20 o 
 -10   3   4        0.03        0.96      1.50 o 
  -9   3   4        1.65        1.79      1.54 o 
  -8   3   4        5.29        4.69      1.52 o 
  -7   3   4        5.82        5.82      1.45 o 
  -6   3   4        5.74        7.82      1.27 o 
  -5   3   4        4.30        5.43      1.12 o 
  -4   3   4       29.43       26.34      1.55 o 
  -3   3   4        0.01       -0.74      0.74 o 
  -2   3   4      163.11      150.76      2.50 o 
  -1   3   4        5.84        5.58      0.93 o 
   0   3   4       30.87       34.07      1.30 o 
   1   3   4      105.54      116.66      2.52 o 
   2   3   4      462.22      463.61      7.46 o 
   3   3   4       14.74       18.03      1.39 o 
   4   3   4      367.24      369.97      5.74 o 
   5   3   4       21.57       27.87      2.19 o 
   6   3   4       52.08       52.82      1.95 o 
   7   3   4       27.58       25.00      1.93 o 
   8   3   4      263.48      256.19      5.55 o 
   9   3   4       17.71       19.35      1.93 o 
  10   3   4       95.81       87.08      3.88 o 
  11   3   4        1.25       -0.51      1.93 o 
  12   3   4       59.54       61.20      3.68 o 
  13   3   4        1.31       -0.44      2.58 o 
  14   3   4       16.27       17.86      3.40 o 
  15   3   4        7.95        3.07      3.80 o 
  16   3   4        0.58       -0.35      4.14 o 
 -16   4   4        3.85        4.08      4.15 o 
 -15   4   4       20.26       27.89      3.88 o 
 -14   4   4       72.37       66.85      4.66 o 
 -13   4   4       33.25       26.27      3.34 o 
 -12   4   4        2.90        2.54      2.59 o 
 -11   4   4      144.21      154.53      4.62 o 
 -10   4   4        1.75       -0.06      1.84 o 
  -9   4   4       39.46       40.68      2.41 o 
  -8   4   4       11.09       14.85      1.84 o 
  -7   4   4      132.54      136.47      3.74 o 
  -6   4   4      524.51      537.11      7.70 o 
  -5   4   4        2.33        3.22      1.03 o 
  -4   4   4        7.30        7.21      1.03 o 
  -3   4   4      321.86      319.61      5.31 o 
  -2   4   4      467.51      472.82      6.72 o 
  -1   4   4        7.13        6.65      0.81 o 
   0   4   4      272.35      298.95      5.29 o 
   1   4   4      409.56      425.10      7.00 o 
   2   4   4      173.79      197.53      4.37 o 
   3   4   4       53.97       48.39      2.02 o 
   4   4   4        6.06        4.56      1.27 o 
   5   4   4       23.14       27.09      1.63 o 
   6   4   4       72.95       82.64      3.01 o 
   7   4   4      495.35      510.58     10.26 o 
   8   4   4        0.26       -1.29      1.29 o 
   9   4   4      244.90      236.91      6.12 o 
  10   4   4        0.01        0.83      1.74 o 
  11   4   4        3.66        3.87      2.24 o 
  12   4   4       29.55       25.67      3.53 o 
  13   4   4       12.44        9.20      3.89 o 
  14   4   4        3.05        1.80      3.57 o 
  15   4   4       26.83       29.93      5.21 o 
  16   4   4       23.75       20.54      4.80 o 
 -16   5   4        0.04       -1.66      4.13 o 
 -15   5   4        5.77        9.82      4.38 o 
 -14   5   4       15.43       18.82      3.96 o 
 -13   5   4       43.68       51.79      5.35 o 
 -12   5   4      132.22      132.15      5.77 o 
 -11   5   4        8.33        9.61      2.09 o 
 -10   5   4       11.60        9.37      2.18 o 
  -9   5   4        7.47        5.90      1.86 o 
  -8   5   4       36.08       39.85      2.48 o 
  -7   5   4       56.74       58.37      2.76 o 
  -6   5   4       55.00       57.92      2.33 o 
  -5   5   4      284.62      299.56      5.10 o 
  -4   5   4       26.81       28.23      1.39 o 
  -3   5   4      158.60      163.96      3.89 o 
  -2   5   4      169.38      168.20      4.45 o 
  -1   5   4      123.99      122.03      3.02 o 
   0   5   4        0.87        0.47      0.95 o 
   1   5   4     1059.23     1140.37     18.27 o 
   2   5   4      256.27      282.78      5.14 o 
   3   5   4      215.66      213.84      4.23 o 
   4   5   4      200.35      195.57      4.10 o 
   5   5   4      106.42       92.79      3.79 o 
   6   5   4      412.95      424.38      8.00 o 
   7   5   4       98.69      100.12      3.17 o 
   8   5   4       29.94       24.67      2.68 o 
   9   5   4      189.25      179.05      5.98 o 
  10   5   4      118.62      109.64      4.64 o 
  11   5   4      100.52      110.70      5.74 o 
  12   5   4       59.01       65.25      4.74 o 
  13   5   4       56.60       59.68      4.91 o 
  14   5   4       48.18       55.95      5.05 o 
  15   5   4       47.37       55.70      5.21 o 
 -15   6   4        5.61       -0.85      3.86 o 
 -14   6   4        8.08        6.89      5.25 o 
 -13   6   4       14.24       18.62      4.32 o 
 -12   6   4        0.53       -0.44      2.87 o 
 -11   6   4      130.49      133.69      4.95 o 
 -10   6   4       27.89       24.58      2.34 o 
  -9   6   4       16.84       15.28      2.54 o 
  -8   6   4        3.66        2.37      2.15 o 
  -7   6   4       39.09       50.08      2.59 o 
  -6   6   4      372.85      363.26      7.75 o 
  -5   6   4       95.66       92.95      2.86 o 
  -4   6   4       22.96       21.41      1.25 o 
  -3   6   4        0.17       -0.01      1.28 o 
  -2   6   4       21.45       21.93      1.69 o 
  -1   6   4        0.04       -0.06      1.05 o 
   0   6   4      315.12      317.12      5.55 o 
   1   6   4      568.48      586.76     11.45 o 
   2   6   4       57.20       46.12      2.89 o 
   3   6   4        1.60        1.61      0.87 o 
   4   6   4       11.06       12.37      1.56 o 
   5   6   4        9.61       11.95      1.57 o 
   6   6   4      274.81      262.92      6.11 o 
   7   6   4       54.16       46.78      3.08 o 
   8   6   4        4.48        7.12      2.12 o 
   9   6   4       16.74       17.81      3.51 o 
  10   6   4        6.18        8.62      2.33 o 
  11   6   4        7.49       10.11      2.78 o 
  12   6   4        5.36        1.91      2.72 o 
  13   6   4        0.96        2.99      2.83 o 
  14   6   4        6.96        9.44      3.42 o 
  15   6   4       28.68       25.19      5.74 o 
 -14   7   4        2.33        9.73      5.42 o 
 -13   7   4        0.49       -2.38      5.17 o 
 -12   7   4        3.60       -1.69      3.34 o 
 -11   7   4        2.45        2.06      2.58 o 
 -10   7   4        0.91       -0.85      1.92 o 
  -9   7   4        0.75        3.59      1.96 o 
  -8   7   4        1.75       -0.90      2.61 o 
  -7   7   4        0.82       -1.71      2.12 o 
  -6   7   4       20.13       21.97      2.50 o 
  -5   7   4       92.16       87.87      2.41 o 
  -4   7   4      127.20      130.38      2.90 o 
  -3   7   4        0.15       -1.25      1.25 o 
  -2   7   4       61.74       66.72      2.42 o 
  -1   7   4       69.04       78.19      3.80 o 
   0   7   4        2.29        3.89      2.13 o 
   1   7   4       28.10       29.51      4.60 o 
   2   7   4       43.74       56.81      4.72 o 
   3   7   4        4.47        5.64      2.27 o 
   4   7   4       19.19       21.65      3.39 o 
   5   7   4       17.57       18.69      1.46 o 
   6   7   4       97.97       94.77      5.00 o 
   7   7   4       48.90       42.56      2.88 o 
   8   7   4        2.32        0.48      1.96 o 
   9   7   4        2.71       -1.96      1.96 o 
  10   7   4        0.42        1.46      2.28 o 
  11   7   4        0.67        2.59      2.66 o 
  12   7   4       47.60       47.22      4.32 o 
  13   7   4        3.10        4.62      3.10 o 
  14   7   4       26.40       23.19      3.97 o 
 -14   8   4        2.17        4.31      4.52 o 
 -13   8   4        1.67        2.10      3.76 o 
 -12   8   4       10.90        9.84      3.97 o 
 -11   8   4       22.66       17.53      3.99 o 
 -10   8   4        1.45        2.84      3.26 o 
  -9   8   4       38.53       31.86      3.39 o 
  -8   8   4       12.04        8.17      2.06 o 
  -7   8   4        0.04       -1.47      1.47 o 
  -6   8   4       29.33       27.44      2.25 o 
  -5   8   4       22.91       28.52      1.87 o 
  -4   8   4       10.35       10.07      1.81 o 
  -3   8   4       69.59       71.94      3.93 o 
  -2   8   4       57.13       58.70      2.24 o 
  -1   8   4       36.16       37.52      3.17 o 
   0   8   4       83.31       79.42      6.92 o 
   1   8   4        5.06        4.19      2.26 o 
   2   8   4      136.18      136.40      8.10 o 
   3   8   4       89.16       87.60      8.59 o 
   4   8   4       49.02       41.20      3.63 o 
   5   8   4        2.01        2.22      2.30 o 
   6   8   4       62.01       56.20      3.07 o 
   7   8   4        0.64        0.74      1.68 o 
   8   8   4        0.02        0.96      1.80 o 
   9   8   4        5.48        5.71      2.70 o 
  10   8   4       10.08       10.10      2.63 o 
  11   8   4       25.03       21.86      3.44 o 
  12   8   4        9.08       19.14      3.45 o 
  13   8   4       27.34       27.18      3.97 o 
 -13   9   4        0.12       -3.54      3.54 o 
 -12   9   4        1.58        6.10      3.99 o 
 -11   9   4        9.00       12.22      4.01 o 
 -10   9   4       40.02       35.37      7.55 o 
  -9   9   4        0.26        3.31      2.10 o 
  -8   9   4        9.40        7.13      3.87 o 
  -7   9   4        7.00       10.25      1.98 o 
  -6   9   4       17.75       14.25      1.64 o 
  -5   9   4       35.30       34.93      3.17 o 
  -4   9   4        7.60        9.51      2.40 o 
  -3   9   4        0.89        0.13      3.26 o 
  -2   9   4      256.46      260.18      5.41 o 
  -1   9   4        6.45        7.95      2.34 o 
   0   9   4       49.37       56.34      3.55 o 
   1   9   4      252.16      268.92     13.17 o 
   2   9   4       43.31       36.84      5.03 o 
   3   9   4       39.84       40.55      3.30 o 
   4   9   4        3.46        3.01      2.22 o 
   5   9   4       14.12       10.79      2.70 o 
   6   9   4       44.25       43.81      3.86 o 
   7   9   4       44.60       51.48      2.74 o 
   8   9   4       27.78       34.05      2.66 o 
   9   9   4       38.54       36.93      3.04 o 
  10   9   4       46.85       45.73      4.37 o 
  11   9   4        0.01        5.18      4.45 o 
  12   9   4       18.05       12.85      5.40 o 
  13   9   4       16.78       17.72      4.10 o 
 -12  10   4        3.07        1.80      4.32 o 
 -11  10   4       17.81       12.97      3.99 o 
 -10  10   4        1.19        6.10      2.49 o 
  -9  10   4        0.01        4.18      2.71 o 
  -8  10   4       16.59       20.00      2.36 o 
  -7  10   4        0.16        0.89      1.23 o 
  -6  10   4       22.13       16.50      3.11 o 
  -5  10   4       15.43       18.82      4.53 o 
  -4  10   4        2.69        1.96      3.76 o 
  -3  10   4      370.82      358.88     12.30 o 
  -2  10   4       35.40       29.08      7.27 o 
  -1  10   4        8.13       14.26      6.43 o 
   0  10   4        3.54       16.22      6.43 o 
   1  10   4        0.05       -2.95      2.95 o 
   2  10   4       58.79       68.21      6.62 o 
   3  10   4        0.03        2.09      3.65 o 
   4  10   4       18.72       17.12      8.53 o 
   5  10   4        8.50       12.79      4.45 o 
   6  10   4       15.88       10.35      6.99 o 
   7  10   4        7.12        5.87      5.87 o 
   8  10   4        1.19       -0.71      1.61 o 
   9  10   4       11.13       16.72      2.83 o 
  10  10   4        4.28        6.57      3.02 o 
  11  10   4        9.09        4.58      4.75 o 
  12  10   4        3.71       -0.07      3.42 o 
 -11  11   4        1.16        7.16      4.31 o 
 -10  11   4        4.93        7.86      2.73 o 
  -9  11   4        0.27       -0.51      2.95 o 
  -8  11   4        0.30       -3.74      3.74 o 
  -7  11   4        2.90        1.39      4.25 o 
  -6  11   4        0.50       -3.36      5.17 o 
  -5  11   4        3.42        3.89      4.75 o 
  -4  11   4        0.03       -1.63      2.05 o 
  -3  11   4        0.64        0.52      2.38 o 
  -2  11   4       32.47       28.45      6.15 o 
  -1  11   4       18.93       22.15      5.17 o 
   0  11   4       22.15       23.77      6.71 o 
   1  11   4       14.18        0.56      5.59 o 
   2  11   4        0.18        1.68      5.59 o 
   3  11   4        0.24       -0.28      4.75 o 
   4  11   4        6.89        4.75      6.15 o 
   5  11   4        4.59       13.14      6.15 o 
   6  11   4       27.57       22.37      7.83 o 
   7  11   4       18.63       24.88      8.67 o 
   8  11   4        2.71        0.28      6.71 o 
   9  11   4       13.22       20.69      8.39 o 
  10  11   4       12.81        8.39      7.55 o 
  -9  12   4        0.30       -2.25      4.45 o 
  -8  12   4        0.87        1.24      4.25 o 
  -7  12   4        0.78        1.40      4.15 o 
  -6  12   4        0.16        4.44      2.75 o 
  -5  12   4        0.88        1.46      2.43 o 
  -4  12   4        0.43        1.25      1.92 o 
  -3  12   4        0.09        5.28      3.62 o 
  -2  12   4       13.57       15.66      6.71 o 
  -1  12   4        1.03        5.59      5.31 o 
   0  12   4        2.25        5.31      5.87 o 
   1  12   4        0.89       -0.84      5.31 o 
   2  12   4        4.61       11.46      6.15 o 
   3  12   4       16.58       26.00      7.27 o 
   4  12   4        0.12       14.26      6.99 o 
   5  12   4       16.40       10.90      7.27 o 
   6  12   4       10.76        2.80      6.43 o 
   7  12   4        0.60       -2.80      6.15 o 
   8  12   4        1.43       13.98      8.11 o 
   9  12   4        0.83        2.52      7.27 o 
  -7  13   4        2.09        1.41      2.81 o 
  -6  13   4        0.36        3.19      3.06 o 
  -5  13   4        6.37        8.93      5.31 o 
  -4  13   4        0.14       -3.08      5.59 o 
  -3  13   4        2.65       -5.31      5.31 o 
  -2  13   4        0.34       -4.75      5.03 o 
  -1  13   4        0.01       -5.31      5.31 o 
   0  13   4        0.04       -5.59      5.59 o 
   1  13   4       18.51       20.97      6.99 o 
   2  13   4       10.04        6.15      6.15 o 
   3  13   4        1.37       -5.31      5.31 o 
   4  13   4        2.85       10.90      6.71 o 
   5  13   4        0.64        6.15      6.71 o 
   6  13   4        1.65       -1.68      6.71 o 
   7  13   4        6.21       25.44      8.95 o 
  -3  14   4       13.69       20.97      7.55 o 
  -2  14   4        2.01        6.43      6.43 o 
  -1  14   4        5.78        4.19      5.87 o 
   0  14   4        0.41       -5.87      5.87 o 
   1  14   4        4.69        9.51      6.43 o 
   2  14   4        1.05        6.15      6.15 o 
   3  14   4        5.35       -1.40      5.87 o 
 -16   1   5        0.07       -2.41      3.13 o 
 -15   1   5        0.00       -2.83      2.83 o 
 -14   1   5        3.17        4.84      3.02 o 
 -13   1   5        0.12       -1.90      1.90 o 
 -12   1   5        5.05        8.10      1.77 o 
 -11   1   5       52.54       60.32      2.62 o 
 -10   1   5       22.28       23.10      1.83 o 
  -9   1   5        7.84        6.90      1.35 o 
  -8   1   5        2.10        2.72      0.89 o 
  -7   1   5       40.55       45.72      2.13 o 
  -6   1   5      256.09      255.30      4.76 o 
  -5   1   5      126.11      120.71      2.97 o 
  -4   1   5      105.09      101.13      2.49 o 
  -3   1   5        0.03       -0.69      0.96 o 
  -2   1   5      335.33      337.49      4.84 o 
  -1   1   5      397.95      410.39      7.09 o 
   0   1   5       93.61       96.45      2.42 o 
   1   1   5      633.24      612.59      7.96 o 
   2   1   5       71.45       73.49      1.99 o 
   3   1   5       20.58       21.97      1.41 o 
   4   1   5      101.70      105.63      3.17 o 
   5   1   5      132.09      128.53      3.68 o 
   6   1   5      125.81      115.29      3.72 o 
   7   1   5      160.35      165.78      4.46 o 
   8   1   5        3.46        6.17      1.85 o 
   9   1   5       43.01       38.96      4.02 o 
  10   1   5       35.37       38.47      3.24 o 
  11   1   5       50.08       55.30      4.87 o 
  12   1   5       10.88       14.26      2.83 o 
  13   1   5        8.16       10.91      3.43 o 
  14   1   5        7.27        2.86     10.35 o 
  15   1   5        1.75        1.23      4.34 o 
 -16   2   5        0.00        1.68      3.49 o 
 -15   2   5        4.35        6.48      3.47 o 
 -14   2   5        8.72       10.06      3.21 o 
 -13   2   5        7.93        6.61      2.81 o 
 -12   2   5        8.62        5.22      2.40 o 
 -11   2   5       26.96       26.94      2.55 o 
 -10   2   5       18.62       19.31      2.16 o 
  -9   2   5       40.91       49.43      2.42 o 
  -8   2   5       15.63       12.88      1.63 o 
  -7   2   5       10.13       12.46      1.59 o 
  -6   2   5       14.67       12.00      1.60 o 
  -5   2   5       12.33       12.83      1.49 o 
  -4   2   5        0.64        3.36      1.13 o 
  -3   2   5       68.83       77.41      2.18 o 
  -2   2   5        3.15        5.00      0.90 o 
  -1   2   5        5.63        7.62      0.90 o 
   0   2   5        5.69        4.71      0.94 o 
   1   2   5        2.19        0.53      0.78 o 
   2   2   5       14.59       14.63      1.19 o 
   3   2   5       16.75       17.94      1.34 o 
   4   2   5       44.10       40.42      2.28 o 
   5   2   5      363.64      355.36      6.20 o 
   6   2   5      214.51      216.92      4.83 o 
   7   2   5       53.27       50.41      2.33 o 
   8   2   5      121.27      112.83      4.16 o 
   9   2   5      318.65      308.46      7.40 o 
  10   2   5        1.62        4.73      2.05 o 
  11   2   5       20.62       26.48      2.99 o 
  12   2   5        8.89        8.23      3.10 o 
  13   2   5       26.75       26.73      3.85 o 
  14   2   5       33.54       45.68      6.49 o 
  15   2   5        0.89        3.77      4.45 o 
 -15   3   5        0.24        1.20      3.11 o 
 -14   3   5        9.24        7.17      4.94 o 
 -13   3   5        3.31        3.11      2.82 o 
 -12   3   5        8.72        6.66      2.48 o 
 -11   3   5        2.33        5.66      2.20 o 
 -10   3   5       31.79       33.17      2.67 o 
  -9   3   5      117.99      111.12      4.09 o 
  -8   3   5      112.46      117.44      4.71 o 
  -7   3   5      144.88      147.50      3.88 o 
  -6   3   5       45.36       54.95      2.34 o 
  -5   3   5       94.30       92.80      2.95 o 
  -4   3   5      168.63      170.40      3.17 o 
  -3   3   5       42.95       47.36      2.26 o 
  -2   3   5      130.01      141.00      3.15 o 
  -1   3   5       45.18       44.33      1.72 o 
   0   3   5      266.87      272.51      4.03 o 
   1   3   5       27.26       26.88      1.22 o 
   2   3   5      347.27      342.82      5.22 o 
   3   3   5      590.73      570.52      8.46 o 
   4   3   5      190.11      190.91      4.62 o 
   5   3   5      138.60      128.88      3.53 o 
   6   3   5        8.94        9.12      1.51 o 
   7   3   5       88.04       88.07      3.14 o 
   8   3   5      179.19      195.40      6.74 o 
   9   3   5       46.89       44.05      2.99 o 
  10   3   5        3.70       10.38      2.64 o 
  11   3   5       15.39       12.99      3.41 o 
  12   3   5        6.11        0.74      3.42 o 
  13   3   5        3.90        0.43      4.02 o 
  14   3   5        0.06       -3.49      3.49 o 
  15   3   5        1.73       -2.50      4.34 o 
 -15   4   5        5.90        7.68      3.38 o 
 -14   4   5        2.78        2.44      3.11 o 
 -13   4   5        0.13        1.77      2.95 o 
 -12   4   5        1.37        0.82      2.56 o 
 -11   4   5        0.97        6.05      2.51 o 
 -10   4   5       39.60       47.77      3.01 o 
  -9   4   5        0.76       -0.30      1.72 o 
  -8   4   5        3.80        3.48      1.73 o 
  -7   4   5        7.13        5.22      1.73 o 
  -6   4   5       10.94       10.65      1.62 o 
  -5   4   5       22.44       28.00      1.94 o 
  -4   4   5        9.88        7.68      1.34 o 
  -3   4   5        3.52        4.31      0.98 o 
  -2   4   5        0.09       -0.74      1.02 o 
  -1   4   5        0.01        0.62      0.69 o 
   0   4   5        1.94        3.70      1.30 o 
   1   4   5        0.91        1.64      1.26 o 
   2   4   5        0.35       -1.48      1.48 o 
   3   4   5       32.37       39.37      2.09 o 
   4   4   5        6.84       10.32      1.52 o 
   5   4   5       25.74       30.19      2.04 o 
   6   4   5       39.55       43.26      2.88 o 
   7   4   5        0.96        2.75      1.64 o 
   8   4   5      115.63      126.79      6.74 o 
   9   4   5        4.66        5.62      2.40 o 
  10   4   5        3.89        5.96      2.43 o 
  11   4   5        3.61        3.30      2.91 o 
  12   4   5       13.51        9.25      3.45 o 
  13   4   5       10.84       15.11      4.61 o 
  14   4   5        6.27        7.96      4.34 o 
  15   4   5        0.09        1.85      4.43 o 
 -15   5   5        0.42        3.73      4.19 o 
 -14   5   5        6.39        8.01      5.45 o 
 -13   5   5        9.74        7.85      3.12 o 
 -12   5   5        0.04       -0.33      2.99 o 
 -11   5   5       16.63       11.34      2.81 o 
 -10   5   5        8.38        7.99      2.20 o 
  -9   5   5       20.93       17.63      2.26 o 
  -8   5   5       17.26       10.31      1.97 o 
  -7   5   5        7.84        6.26      1.72 o 
  -6   5   5       19.07       19.63      1.99 o 
  -5   5   5       14.18       11.22      1.68 o 
  -4   5   5        0.95       -0.35      1.19 o 
  -3   5   5       26.12       27.93      1.31 o 
  -2   5   5      100.69       95.52      2.50 o 
  -1   5   5        3.10        1.79      1.32 o 
   0   5   5       42.90       51.82      2.50 o 
   1   5   5       47.99       46.33      2.41 o 
   2   5   5       12.62        6.75      1.66 o 
   3   5   5      112.07      119.64      3.36 o 
   4   5   5        0.26        0.39      1.18 o 
   5   5   5       62.69       56.68      3.10 o 
   6   5   5        0.35        1.66      1.63 o 
   7   5   5        6.67        7.80      1.88 o 
   8   5   5        9.25        8.51      2.33 o 
   9   5   5       22.51       23.56      2.94 o 
  10   5   5        8.42        6.35      5.29 o 
  11   5   5       13.59       17.67      3.60 o 
  12   5   5        0.01        1.23      3.07 o 
  13   5   5        0.14       -3.12      3.12 o 
  14   5   5        1.79       -0.29      4.17 o 
 -14   6   5        0.04        0.18      4.09 o 
 -13   6   5        2.09        1.51      3.27 o 
 -12   6   5       23.09       20.99      3.16 o 
 -11   6   5        7.28        2.82      2.79 o 
 -10   6   5        1.93       -0.38      2.39 o 
  -9   6   5        0.11        1.00      2.03 o 
  -8   6   5       10.69       10.20      2.22 o 
  -7   6   5        8.24        4.69      2.01 o 
  -6   6   5       23.38       22.29      2.37 o 
  -5   6   5        0.94        1.27      1.97 o 
  -4   6   5       15.70       18.22      1.39 o 
  -3   6   5       16.12       16.75      1.31 o 
  -2   6   5        3.47        2.52      1.43 o 
  -1   6   5       16.10       16.98      1.63 o 
   0   6   5        3.80        3.78      1.25 o 
   1   6   5       19.48       18.80      1.83 o 
   2   6   5       10.00       12.05      1.81 o 
   3   6   5        1.21        1.77      1.08 o 
   4   6   5        5.08        4.84      1.29 o 
   5   6   5      202.11      206.67      6.04 o 
   6   6   5      133.96      137.92      7.14 o 
   7   6   5        1.82       -0.36      1.82 o 
   8   6   5       56.51       56.27      3.91 o 
   9   6   5       16.73        8.58      3.51 o 
  10   6   5       32.98       36.87      7.70 o 
  11   6   5        4.75        5.08      3.17 o 
  12   6   5        0.81        1.52      3.11 o 
  13   6   5        2.84       -1.94      3.34 o 
  14   6   5        0.72       -2.04      3.45 o 
 -13   7   5        0.45       -1.22      5.36 o 
 -12   7   5        0.67       -2.62      3.57 o 
 -11   7   5        3.82        7.59      3.35 o 
 -10   7   5       24.19       23.78      3.63 o 
  -9   7   5       40.75       44.06      4.15 o 
  -8   7   5       56.97       61.26      4.67 o 
  -7   7   5       25.55       28.83      2.64 o 
  -6   7   5       19.18       18.60      2.67 o 
  -5   7   5       16.40       15.92      2.01 o 
  -4   7   5       25.40       27.10      2.60 o 
  -3   7   5       40.76       38.77      2.77 o 
  -2   7   5       65.21       69.62      4.13 o 
  -1   7   5       61.05       67.74      2.37 o 
   0   7   5       45.83       49.78      2.18 o 
   1   7   5        6.79        4.45      2.21 o 
   2   7   5       87.61      105.61      4.97 o 
   3   7   5      206.46      212.88      6.81 o 
   4   7   5      238.08      248.19      5.15 o 
   5   7   5       44.32       49.13      2.81 o 
   6   7   5       22.33       19.67      2.28 o 
   7   7   5        4.62        3.87      1.95 o 
   8   7   5       53.07       46.97      4.04 o 
   9   7   5        5.40        4.95      4.70 o 
  10   7   5        1.22        7.49      6.25 o 
  11   7   5        1.59        1.57      2.84 o 
  12   7   5        3.66        4.39      3.35 o 
  13   7   5        1.29        3.10      3.52 o 
 -13   8   5        0.07       -3.22      3.67 o 
 -12   8   5        1.50        0.01      4.22 o 
 -11   8   5       13.70       14.37      4.28 o 
 -10   8   5        1.49       -0.62      3.28 o 
  -9   8   5        0.43       -2.82      2.82 o 
  -8   8   5        5.42        3.38      2.70 o 
  -7   8   5        0.90       -0.36      1.69 o 
  -6   8   5       18.45       18.74      3.41 o 
  -5   8   5        6.44        7.86      2.67 o 
  -4   8   5        0.00        0.39      1.80 o 
  -3   8   5        5.79        6.93      2.62 o 
  -2   8   5        2.30        2.92      2.38 o 
  -1   8   5       13.07       12.09      2.81 o 
   0   8   5       71.30       77.96      4.91 o 
   1   8   5        1.13        2.37      2.47 o 
   2   8   5        0.49       -1.73      2.65 o 
   3   8   5        0.16       -1.64      2.44 o 
   4   8   5        3.44        4.42      2.67 o 
   5   8   5       96.84       93.18      5.88 o 
   6   8   5       36.11       33.37      2.10 o 
   7   8   5        0.03       -1.23      1.56 o 
   8   8   5       15.99       21.43      3.19 o 
   9   8   5       22.66       29.92      5.21 o 
  10   8   5       21.45       22.72      3.63 o 
  11   8   5       18.19       19.41      3.75 o 
  12   8   5       11.81       11.67      3.71 o 
 -12   9   5        0.99        2.12      4.03 o 
 -11   9   5        3.52        1.81      3.82 o 
 -10   9   5        5.86        4.61      2.59 o 
  -9   9   5        6.74        3.51      2.27 o 
  -8   9   5        0.76       -1.32      1.60 o 
  -7   9   5       12.14       11.29      2.98 o 
  -6   9   5       40.66       47.25      5.27 o 
  -5   9   5       48.52       47.12      3.10 o 
  -4   9   5        1.50        1.13      2.46 o 
  -3   9   5        0.91       -0.62      1.47 o 
  -2   9   5        0.08       -1.22      2.22 o 
  -1   9   5      229.79      239.78      8.24 o 
   0   9   5       24.55       15.64      2.97 o 
   1   9   5        0.90        0.62      2.43 o 
   2   9   5        1.94        3.40      2.40 o 
   3   9   5        6.69       10.08      6.26 o 
   4   9   5       26.55       28.05      3.45 o 
   5   9   5        3.41        1.54      2.58 o 
   6   9   5        5.34       11.40      4.23 o 
   7   9   5       39.95       51.75      8.81 o 
   8   9   5        1.69        0.25      1.55 o 
   9   9   5        5.05        7.81      2.43 o 
  10   9   5       11.15        2.00      6.32 o 
  11   9   5       16.75       23.78     14.37 o 
 -11  10   5        0.15        8.47      3.92 o 
 -10  10   5        1.81        0.72      2.21 o 
  -9  10   5        7.80        4.91      4.16 o 
  -8  10   5        6.80        8.39      3.31 o 
  -7  10   5        9.27        4.25      2.93 o 
  -6  10   5       40.06       45.09      4.13 o 
  -5  10   5        1.73        2.47      2.45 o 
  -4  10   5       12.12        8.67      6.15 o 
  -3  10   5        2.16        4.82      1.61 o 
  -2  10   5       20.54       22.37      6.99 o 
  -1  10   5        3.07        4.79      2.55 o 
   0  10   5       10.14        6.87      2.38 o 
   1  10   5       16.59       14.90      3.97 o 
   2  10   5        0.29       -1.96      3.10 o 
   3  10   5        0.19       -2.26      2.26 o 
   4  10   5        2.84        3.93      2.42 o 
   5  10   5       17.27       19.35      3.16 o 
   6  10   5       11.97       12.28      3.09 o 
   7  10   5        0.00        2.35      3.26 o 
   8  10   5        2.34       10.07      7.55 o 
   9  10   5        2.09        9.79      8.11 o 
  10  10   5        0.57       -4.47      6.43 o 
  -9  11   5        3.03        1.38      3.31 o 
  -8  11   5       11.94        9.45      4.16 o 
  -7  11   5       16.59        9.43      4.90 o 
  -6  11   5        0.07        0.64      7.41 o 
  -5  11   5        6.25        1.20      4.34 o 
  -4  11   5        7.63        6.82      1.99 o 
  -3  11   5        8.31       12.81      4.73 o 
  -2  11   5        0.00       -0.56      5.31 o 
  -1  11   5        0.17        3.63      6.15 o 
   0  11   5        6.72       14.26      6.43 o 
   1  11   5       18.74       17.89      6.99 o 
   2  11   5       14.10       29.36      7.55 o 
   3  11   5        4.39       11.46      6.43 o 
   4  11   5       13.61       14.54      6.99 o 
   5  11   5        0.84        1.12      6.15 o 
   6  11   5        0.01       -2.80      5.87 o 
   7  11   5        0.00        0.28      5.59 o 
   8  11   5        0.04        1.96      6.99 o 
   9  11   5        2.35       10.90      7.55 o 
  -7  12   5        0.65       -2.66      4.14 o 
  -6  12   5        0.11       -2.74      2.74 o 
  -5  12   5        1.07       -1.12      2.00 o 
  -4  12   5        0.50       -1.96      5.31 o 
  -3  12   5        4.38        2.17      4.50 o 
  -2  12   5        0.82        1.68      6.71 o 
  -1  12   5        0.04       -2.52      5.31 o 
   0  12   5        4.75       -3.91      6.15 o 
   1  12   5        0.02       -5.87      5.87 o 
   2  12   5        1.60       -2.24      6.15 o 
   3  12   5        7.96       10.35      6.99 o 
   4  12   5       10.95       13.98      7.27 o 
   5  12   5        0.56        3.63      7.27 o 
   6  12   5        3.42        0.84      6.99 o 
   7  12   5        3.45       -5.59      6.15 o 
  -4  13   5        1.80       11.74      6.99 o 
  -3  13   5        0.00       -5.87      5.87 o 
  -2  13   5        3.99        3.91      6.99 o 
  -1  13   5        6.85       -0.28      6.43 o 
   0  13   5        3.62        1.96      6.43 o 
   1  13   5        0.01        5.59      6.99 o 
   2  13   5       10.29       15.38      7.27 o 
   3  13   5       16.61       20.41      8.11 o 
   4  13   5        0.52       -6.43      6.43 o 
 -15   0   6        8.66       16.13      6.01 o 
 -14   0   6        6.39       11.30      5.92 o 
 -13   0   6        3.60       -0.75      4.77 o 
 -12   0   6       27.15       45.30      9.51 o 
 -11   0   6       12.54       18.45      6.99 o 
 -10   0   6       30.41       24.09      2.62 o 
  -9   0   6       34.79       40.23      2.77 o 
  -8   0   6       32.11       28.66      2.42 o 
  -7   0   6        3.94        4.53      1.24 o 
  -6   0   6        1.36        0.83      2.35 o 
  -5   0   6      473.85      441.90     12.23 o 
  -4   0   6      566.09      553.77     12.61 o 
  -3   0   6     1449.75     1378.01     31.48 o 
  -2   0   6       98.50      101.42      4.97 o 
  -1   0   6      186.19      181.02      6.33 o 
   0   0   6        7.51        3.86      1.91 o 
   1   0   6      151.11      158.36      5.10 o 
   2   0   6      172.32      177.99      5.38 o 
   3   0   6       18.83       17.87      2.58 o 
   4   0   6       85.92       91.32      4.80 o 
   5   0   6       17.27       20.72      3.63 o 
   6   0   6        8.41        7.09      5.31 o 
   7   0   6       25.84       22.95      3.62 o 
   8   0   6      433.02      422.32     14.59 o 
   9   0   6      224.02      249.37     10.54 o 
  10   0   6        8.14        7.09      3.62 o 
  11   0   6       19.83       22.87      4.45 o 
  12   0   6        8.18        8.11      6.43 o 
  13   0   6        0.69       -1.12      5.59 o 
  14   0   6       12.66        9.79      6.43 o 
 -15   1   6        8.98       11.47      4.05 o 
 -14   1   6        5.70        8.61      3.84 o 
 -13   1   6       12.30        8.74      3.72 o 
 -12   1   6       11.09       11.66      2.79 o 
 -11   1   6       18.22       19.11      2.84 o 
 -10   1   6        1.55        2.05      1.84 o 
  -9   1   6       34.11       42.23      3.50 o 
  -8   1   6        1.20        1.97      1.63 o 
  -7   1   6       32.52       32.64      2.13 o 
  -6   1   6        0.37       -0.92      1.24 o 
  -5   1   6       74.28       83.39      2.67 o 
  -4   1   6      863.78      850.54     10.91 o 
  -3   1   6        9.29        7.45      1.19 o 
  -2   1   6       20.02       19.73      1.07 o 
  -1   1   6        9.13       12.84      1.58 o 
   0   1   6       15.54       15.11      1.62 o 
   1   1   6        1.39        1.34      1.33 o 
   2   1   6       70.68       70.16      2.47 o 
   3   1   6       40.40       39.23      2.34 o 
   4   1   6      104.34      107.21      3.89 o 
   5   1   6       23.91       26.67      2.27 o 
   6   1   6        0.24        0.60      1.68 o 
   7   1   6        0.01       -1.87      1.87 o 
   8   1   6        0.62        0.21      2.15 o 
   9   1   6       25.56       26.38      2.98 o 
  10   1   6       14.72       11.69      2.58 o 
  11   1   6        7.61        7.57      2.73 o 
  12   1   6       33.61       31.57      4.21 o 
  13   1   6        5.60        5.95      9.37 o 
  14   1   6        5.86       20.80      5.59 o 
 -14   2   6        0.14        1.42      3.14 o 
 -13   2   6        3.74        2.96      3.08 o 
 -12   2   6       14.88       16.75      5.07 o 
 -11   2   6       11.35        7.94      2.45 o 
 -10   2   6        1.90       -1.18      2.00 o 
  -9   2   6        2.61        4.65      2.00 o 
  -8   2   6        0.00       -0.01      2.73 o 
  -7   2   6        5.03        4.99      1.75 o 
  -6   2   6        2.07        2.41      1.55 o 
  -5   2   6        0.02        1.12      1.24 o 
  -4   2   6       15.41       16.37      1.50 o 
  -3   2   6      172.06      159.32      3.30 o 
  -2   2   6        4.29        5.62      1.15 o 
  -1   2   6       16.19       16.45      1.63 o 
   0   2   6       55.90       55.16      1.86 o 
   1   2   6        9.16        7.05      1.04 o 
   2   2   6       44.44       45.92      1.75 o 
   3   2   6      120.05      113.73      3.03 o 
   4   2   6       13.62       14.70      1.20 o 
   5   2   6       43.82       41.97      1.52 o 
   6   2   6       52.66       48.77      2.88 o 
   7   2   6      156.61      155.96      4.89 o 
   8   2   6        0.29        0.56      2.04 o 
   9   2   6        0.99        0.93      2.23 o 
  10   2   6        1.15        0.22      2.53 o 
  11   2   6        7.16        7.20      3.74 o 
  12   2   6       18.30       13.28      4.70 o 
  13   2   6        1.13        1.83      4.22 o 
  14   2   6        0.01       -0.07      4.05 o 
 -14   3   6       12.36        8.79      3.33 o 
 -13   3   6        1.61        3.79      3.26 o 
 -12   3   6        8.36        2.75      3.14 o 
 -11   3   6        0.16        2.79      2.92 o 
 -10   3   6        0.62        2.54      2.22 o 
  -9   3   6        0.20        0.74      1.87 o 
  -8   3   6       19.38       16.93      2.34 o 
  -7   3   6       22.55       22.78      2.18 o 
  -6   3   6        6.75        7.84      2.04 o 
  -5   3   6        9.67        6.29      1.57 o 
  -4   3   6        4.39        4.81      1.21 o 
  -3   3   6        0.02        0.47      1.08 o 
  -2   3   6       19.16       23.27      1.50 o 
  -1   3   6       43.98       47.01      1.70 o 
   0   3   6        1.38        3.02      1.08 o 
   1   3   6      112.61      115.99      3.40 o 
   2   3   6       17.21       17.35      1.51 o 
   3   3   6        0.04       -0.64      1.15 o 
   4   3   6        0.16       -1.31      1.31 o 
   5   3   6       28.35       25.38      2.77 o 
   6   3   6      215.24      214.95      6.65 o 
   7   3   6       18.65       19.03      2.86 o 
   8   3   6       47.47       46.39      3.75 o 
   9   3   6        1.92        2.87      2.41 o 
  10   3   6        6.27        1.88      3.42 o 
  11   3   6       36.92       27.28      4.82 o 
  12   3   6        0.61       -3.00      3.63 o 
  13   3   6        4.18        5.34      4.37 o 
  14   3   6        7.21        8.19      6.99 o 
 -14   4   6        0.33        0.49      3.17 o 
 -13   4   6       23.65       12.72      3.49 o 
 -12   4   6       10.09       12.19      3.58 o 
 -11   4   6        0.38        1.54      2.84 o 
 -10   4   6        3.16        3.01      2.75 o 
  -9   4   6        1.38        0.57      2.49 o 
  -8   4   6        0.93        1.87      1.89 o 
  -7   4   6       65.04       57.53      3.58 o 
  -6   4   6       10.82       12.72      1.76 o 
  -5   4   6        1.93        1.55      1.38 o 
  -4   4   6       43.54       47.70      2.23 o 
  -3   4   6      126.61      124.16      4.07 o 
  -2   4   6        0.45       -0.91      0.91 o 
  -1   4   6       16.25       17.00      1.24 o 
   0   4   6      376.99      380.68      6.43 o 
   1   4   6       24.47       30.18      1.80 o 
   2   4   6       74.40       75.46      3.08 o 
   3   4   6       71.59       74.43      3.10 o 
   4   4   6       24.91       26.34      5.57 o 
   5   4   6      148.06      160.25      5.56 o 
   6   4   6       30.96       29.91      2.93 o 
   7   4   6       27.15       20.67      2.80 o 
   8   4   6      156.85      165.85     13.32 o 
   9   4   6       33.51       45.63      6.54 o 
  10   4   6       34.07       38.00      4.54 o 
  11   4   6       14.43       10.46      4.33 o 
  12   4   6        8.67        6.25      4.17 o 
  13   4   6       19.86       19.77      5.17 o 
 -13   5   6       20.27       18.01      4.15 o 
 -12   5   6       20.66       18.44      4.05 o 
 -11   5   6        0.00       -2.47      2.47 o 
 -10   5   6       14.01       18.05      3.36 o 
  -9   5   6        0.23        1.47      3.44 o 
  -8   5   6       67.05       67.24      5.38 o 
  -7   5   6       50.35       40.96      3.09 o 
  -6   5   6       11.12        7.91      2.21 o 
  -5   5   6       22.07       27.69      2.98 o 
  -4   5   6       36.58       32.15      3.16 o 
  -3   5   6       10.93       13.71      1.44 o 
  -2   5   6        2.29        4.74      1.28 o 
  -1   5   6      137.84      145.64      4.59 o 
   0   5   6        7.22        9.62      2.04 o 
   1   5   6        4.53        5.39      1.68 o 
   2   5   6        0.89        0.90      1.49 o 
   3   5   6       27.73       28.21      2.15 o 
   4   5   6        9.34        9.54      1.75 o 
   5   5   6        6.77       10.64      2.17 o 
   6   5   6      129.10      127.11      8.68 o 
   7   5   6       27.41       26.36      2.94 o 
   8   5   6       12.12       14.73      3.10 o 
   9   5   6        0.43       -2.18      2.64 o 
  10   5   6        7.18        4.35      3.09 o 
  11   5   6        9.66        7.92      3.58 o 
  12   5   6        5.13        4.76      3.98 o 
  13   5   6        3.09        4.36      9.09 o 
 -13   6   6       15.27       10.35      3.90 o 
 -12   6   6        8.39        2.87      3.44 o 
 -11   6   6        5.61        2.16      5.75 o 
 -10   6   6        1.09       -0.50      3.29 o 
  -9   6   6        0.33       -1.58      2.99 o 
  -8   6   6        5.25        5.48      5.37 o 
  -7   6   6       52.73       52.48      3.91 o 
  -6   6   6       78.70       71.44      3.73 o 
  -5   6   6       20.50       21.26      1.94 o 
  -4   6   6        3.52        2.34      1.26 o 
  -3   6   6        0.34        1.64      1.84 o 
  -2   6   6        8.65        8.55      2.25 o 
  -1   6   6       21.60       25.64      2.69 o 
   0   6   6      246.74      255.81      6.50 o 
   1   6   6       70.21       64.36      3.22 o 
   2   6   6       13.00       16.73      2.13 o 
   3   6   6        5.22        6.19      1.77 o 
   4   6   6       12.20       13.83      2.06 o 
   5   6   6      210.47      202.01      6.34 o 
   6   6   6       12.33       15.47      2.39 o 
   7   6   6        1.33        0.78      2.26 o 
   8   6   6       16.16       17.98      3.34 o 
   9   6   6        5.21        7.61      2.91 o 
  10   6   6       15.94       20.16      3.69 o 
  11   6   6       39.56       45.54      7.04 o 
  12   6   6        7.36       15.64      4.44 o 
 -12   7   6        4.25        8.44      4.19 o 
 -11   7   6        4.45        1.73      3.28 o 
 -10   7   6        3.01        5.51      3.31 o 
  -9   7   6        0.95        0.53      3.28 o 
  -8   7   6        1.53        1.16      3.13 o 
  -7   7   6       10.00        8.02      3.13 o 
  -6   7   6        0.14        0.68      1.50 o 
  -5   7   6       10.16        7.49      2.42 o 
  -4   7   6       14.41       15.34      2.65 o 
  -3   7   6        1.04        2.36      2.03 o 
  -2   7   6       11.42       11.84      2.22 o 
  -1   7   6        7.77        5.23      1.98 o 
   0   7   6       39.09       43.88      2.88 o 
   1   7   6       17.55       18.43      1.84 o 
   2   7   6        2.97        4.68      1.78 o 
   3   7   6        0.98        0.96      1.25 o 
   4   7   6        1.77        1.02      3.46 o 
   5   7   6        2.20        1.69      2.77 o 
   6   7   6        9.49        7.59      2.34 o 
   7   7   6        0.24        0.69      2.12 o 
   8   7   6        1.67        1.52      2.99 o 
   9   7   6        4.09        6.74      2.86 o 
  10   7   6        9.67        6.46      3.10 o 
  11   7   6        5.19       14.86      3.65 o 
  12   7   6       16.97       19.39      5.31 o 
 -11   8   6        5.86        2.56      3.73 o 
 -10   8   6        0.73       -2.84      3.34 o 
  -9   8   6        3.03        6.20      4.24 o 
  -8   8   6        7.30        5.99      3.25 o 
  -7   8   6        3.32        2.78      1.17 o 
  -6   8   6        0.00        2.67      2.99 o 
  -5   8   6        3.31        4.18      2.21 o 
  -4   8   6       12.82       17.71      2.57 o 
  -3   8   6       67.29       66.59      3.71 o 
  -2   8   6        3.12        4.59      1.78 o 
  -1   8   6       14.91       18.58      1.70 o 
   0   8   6       60.43       53.83      4.69 o 
   1   8   6        1.02        0.95      2.71 o 
   2   8   6        0.61       -0.97      2.75 o 
   3   8   6       30.42       27.95      3.86 o 
   4   8   6       17.88       19.77      5.02 o 
   5   8   6        3.67        5.41      4.22 o 
   6   8   6        4.51        2.85      5.17 o 
   7   8   6       13.70       17.17      3.72 o 
   8   8   6        5.82        1.30      2.14 o 
   9   8   6        0.61        0.87      2.34 o 
  10   8   6       10.04       12.58      3.27 o 
  11   8   6        8.40        9.06      3.27 o 
 -10   9   6        2.51        1.28      2.17 o 
  -9   9   6        0.03       -1.66      1.66 o 
  -8   9   6        0.02       -2.84      2.84 o 
  -7   9   6       20.30       19.13      4.14 o 
  -6   9   6        0.24       -1.88      2.04 o 
  -5   9   6       15.34       15.98      2.50 o 
  -4   9   6       96.78       93.25      5.37 o 
  -3   9   6       10.84       13.85      1.98 o 
  -2   9   6        3.12       -0.31      3.09 o 
  -1   9   6       12.51       15.70      3.35 o 
   0   9   6        3.45        5.60      2.84 o 
   1   9   6        2.53        5.40      2.88 o 
   2   9   6       44.24       43.74      7.13 o 
   3   9   6       15.18       21.60      9.51 o 
   4   9   6       13.84       23.89      7.41 o 
   5   9   6        6.60        5.17      4.89 o 
   6   9   6        0.00        1.54      4.15 o 
   7   9   6        0.04        0.30      5.03 o 
   8   9   6        1.61        3.43      4.75 o 
   9   9   6       25.09       20.42      5.91 o 
  10   9   6        2.23        3.52      2.66 o 
  -9  10   6        0.03        2.70      3.37 o 
  -8  10   6        0.16       -3.01      3.01 o 
  -7  10   6        1.85        0.56      2.91 o 
  -6  10   6        6.40        9.01      4.61 o 
  -5  10   6       13.32       11.23      4.61 o 
  -4  10   6       19.67       16.50      7.55 o 
  -3  10   6       53.04       46.41      9.51 o 
  -2  10   6        6.61        5.12      6.43 o 
  -1  10   6       29.75       32.49      5.48 o 
   0  10   6        6.88        1.18      2.67 o 
   1  10   6        7.19        4.69      2.91 o 
   2  10   6        2.37       -1.62      2.61 o 
   3  10   6        0.03       -0.39      4.05 o 
   4  10   6        4.82        0.00      4.35 o 
   5  10   6       20.45       28.46      7.97 o 
   6  10   6        9.97       -2.84      4.50 o 
   7  10   6        2.74       -1.68      4.53 o 
   8  10   6       23.70       34.95      9.79 o 
  -7  11   6        1.37        1.70      3.56 o 
  -6  11   6        0.06       -2.18      5.31 o 
  -5  11   6        1.03       -3.77      4.55 o 
  -4  11   6       25.13       21.25      8.39 o 
  -3  11   6        1.51        1.40      6.43 o 
  -2  11   6        2.17        7.27      7.55 o 
  -1  11   6        2.32        8.67      6.71 o 
   0  11   6        0.20        2.24      6.43 o 
   1  11   6        6.06       20.69      8.39 o 
   2  11   6        0.94       -5.31      5.31 o 
   3  11   6        1.25        4.19      6.71 o 
   4  11   6        9.44       12.02      8.11 o 
   5  11   6        2.61        5.87      6.71 o 
   6  11   6        0.80       10.90      6.99 o 
   7  11   6        0.07        3.91      6.71 o 
  -4  12   6        0.07        1.88      5.17 o 
  -3  12   6        2.76       -0.68      8.53 o 
  -2  12   6        1.48        3.08      6.43 o 
  -1  12   6        0.01       -3.91      5.87 o 
   0  12   6        2.20        2.24      6.43 o 
   1  12   6        0.63        6.71      7.55 o 
   2  12   6        3.66        3.36      7.55 o 
   3  12   6        0.66        2.80      7.55 o 
   4  12   6        2.02        6.43      6.99 o 
 -13   1   7        1.32       -0.97      4.82 o 
 -12   1   7        0.01       -1.14     10.21 o 
 -11   1   7        0.13        2.89      4.45 o 
 -10   1   7        0.45        1.26      4.33 o 
  -9   1   7        0.64       -0.11      3.01 o 
  -8   1   7        0.48        2.46      2.42 o 
  -7   1   7       10.52       11.74      2.72 o 
  -6   1   7        4.64        1.78      2.14 o 
  -5   1   7       20.68       22.17      2.16 o 
  -4   1   7       29.45       29.48      2.27 o 
  -3   1   7       43.99       44.61      3.46 o 
  -2   1   7        0.08        0.60      1.46 o 
  -1   1   7        0.00       -0.28      1.40 o 
   0   1   7       32.73       31.72      2.75 o 
   1   1   7       36.23       34.93      2.27 o 
   2   1   7        4.63        6.64      1.86 o 
   3   1   7        5.22        2.29      1.80 o 
   4   1   7       34.32       36.02      5.37 o 
   5   1   7       32.92       29.50      2.82 o 
   6   1   7       46.96       48.63      6.34 o 
   7   1   7       43.71       36.08      3.17 o 
   8   1   7       11.26       16.54      2.75 o 
   9   1   7       11.14       16.51      3.40 o 
  10   1   7        4.02        6.01      4.05 o 
  11   1   7        3.84        1.96      3.95 o 
  12   1   7       15.19       21.75      5.33 o 
  13   1   7        2.06        9.38      6.43 o 
 -13   2   7        1.62       -0.31      6.32 o 
 -12   2   7        4.70        6.64      4.64 o 
 -11   2   7        7.46        1.39      4.45 o 
 -10   2   7       17.60       18.92      3.09 o 
  -9   2   7       16.16       17.84      2.41 o 
  -8   2   7       14.93       18.65      2.90 o 
  -7   2   7       12.71       18.25      2.14 o 
  -6   2   7       18.35       21.43      2.77 o 
  -5   2   7       51.83       46.73      3.15 o 
  -4   2   7        2.29        0.71      1.23 o 
  -3   2   7        4.88        2.68      1.20 o 
  -2   2   7       35.76       37.56      2.04 o 
  -1   2   7       35.28       34.48      2.03 o 
   0   2   7       55.16       56.40      2.57 o 
   1   2   7       39.94       42.46      2.36 o 
   2   2   7       28.39       26.75      2.24 o 
   3   2   7       38.60       40.07      2.54 o 
   4   2   7        4.81        4.04      2.52 o 
   5   2   7        1.38        3.34      2.54 o 
   6   2   7       50.91       49.83      5.15 o 
   7   2   7        1.76        1.64      2.55 o 
   8   2   7      105.76       92.72      5.73 o 
   9   2   7        1.18        6.88      3.85 o 
  10   2   7        4.03       -0.35      3.65 o 
  11   2   7        1.50        0.56      3.76 o 
  12   2   7        0.43        0.28      4.15 o 
 -13   3   7        0.06        0.81      4.23 o 
 -12   3   7        1.32        3.77      4.73 o 
 -11   3   7        8.15        3.46      3.93 o 
 -10   3   7        0.02        6.06      3.81 o 
  -9   3   7        0.56        1.02      2.08 o 
  -8   3   7       12.92       12.50      2.38 o 
  -7   3   7        6.81        4.23      2.09 o 
  -6   3   7        0.04       -1.65      1.65 o 
  -5   3   7        8.48        8.89      1.87 o 
  -4   3   7        9.94        9.15      1.54 o 
  -3   3   7        4.38        4.46      1.51 o 
  -2   3   7        0.20        0.16      1.28 o 
  -1   3   7       16.15       17.90      1.67 o 
   0   3   7        0.28        0.17      1.21 o 
   1   3   7        1.58        0.05      1.31 o 
   2   3   7       33.33       32.54      2.14 o 
   3   3   7       32.12       33.68      2.35 o 
   4   3   7      146.91      144.09      4.22 o 
   5   3   7       21.31       27.76      4.80 o 
   6   3   7        3.45        2.31      2.49 o 
   7   3   7      125.19      133.74      7.00 o 
   8   3   7       12.39       17.79      4.17 o 
   9   3   7        3.43        7.82      3.94 o 
  10   3   7       10.21       -0.25      3.76 o 
  11   3   7        4.29        8.65      5.17 o 
  12   3   7       10.20       13.90      5.03 o 
 -12   4   7        2.68        0.63      3.87 o 
 -11   4   7        5.19        7.16      4.19 o 
 -10   4   7       11.98        5.61      3.95 o 
  -9   4   7        3.21        3.22      3.52 o 
  -8   4   7        6.12        3.52      3.86 o 
  -7   4   7        0.11       -2.02      2.16 o 
  -6   4   7        8.71        7.41      1.89 o 
  -5   4   7        3.40        2.11      1.65 o 
  -4   4   7        2.50        1.27      1.52 o 
  -3   4   7       17.00       20.42      1.89 o 
  -2   4   7        9.04        9.14      2.15 o 
  -1   4   7        1.74        4.84      1.40 o 
   0   4   7        0.03       -0.44      1.57 o 
   1   4   7       42.69       42.78      2.57 o 
   2   4   7       28.70       25.37      2.18 o 
   3   4   7       11.52       12.62      2.25 o 
   4   4   7        0.59        3.58      2.06 o 
   5   4   7        0.15        1.21      2.21 o 
   6   4   7       26.28       30.63      3.69 o 
   7   4   7        0.22       -0.03      2.94 o 
   8   4   7        1.54       -3.77      3.77 o 
   9   4   7        6.72        9.45      4.08 o 
  10   4   7        5.52        1.16      6.57 o 
  11   4   7        0.00        5.20      4.19 o 
  12   4   7        0.64       -0.67      3.82 o 
 -12   5   7        0.08       -4.00      4.00 o 
 -11   5   7        4.31       -0.85      3.89 o 
 -10   5   7        0.80        2.85      3.79 o 
  -9   5   7        6.81       -0.33      3.25 o 
  -8   5   7        0.04       -1.23      3.24 o 
  -7   5   7        3.51        5.32      2.36 o 
  -6   5   7        3.76        3.54      2.24 o 
  -5   5   7        1.07        1.61      1.61 o 
  -4   5   7        0.17       -0.51      1.49 o 
  -3   5   7        7.17        5.86      1.43 o 
  -2   5   7        3.25        4.10      1.87 o 
  -1   5   7        3.32        2.90      1.70 o 
   0   5   7       10.09        7.01      1.85 o 
   1   5   7        0.00        0.48      1.93 o 
   2   5   7       21.33       21.09      2.46 o 
   3   5   7        2.28        0.31      1.97 o 
   4   5   7       28.09       30.77      3.23 o 
   5   5   7        5.96       10.22      2.78 o 
   6   5   7        0.00        1.40      2.61 o 
   7   5   7        0.06        1.79      3.73 o 
   8   5   7        0.02        3.55      3.16 o 
   9   5   7        0.25        3.56      3.41 o 
  10   5   7        1.26       -1.00      3.47 o 
  11   5   7        0.44        2.11      4.33 o 
 -11   6   7        4.06        3.90      4.42 o 
 -10   6   7        0.04       -4.57      4.57 o 
  -9   6   7        1.53        2.31      3.78 o 
  -8   6   7       11.25       11.84      3.66 o 
  -7   6   7        1.89        2.98      2.26 o 
  -6   6   7        7.20        8.08      2.11 o 
  -5   6   7        1.19       -1.13      1.90 o 
  -4   6   7        4.67        6.04      1.47 o 
  -3   6   7        2.01        1.77      2.79 o 
  -2   6   7       11.80        9.04      2.14 o 
  -1   6   7       16.87       19.59      2.76 o 
   0   6   7        0.40        3.66      2.07 o 
   1   6   7        0.40       -2.74      2.74 o 
   2   6   7        0.28       -0.43      2.54 o 
   3   6   7       45.73       45.74      3.52 o 
   4   6   7        2.28        1.20      2.11 o 
   5   6   7       10.52       12.96      2.86 o 
   6   6   7        4.04        0.11      2.94 o 
   7   6   7        1.49       -1.55      4.05 o 
   8   6   7        7.11        4.36      2.88 o 
   9   6   7        5.92        1.09      4.47 o 
  10   6   7        2.54       -1.68      3.26 o 
  11   6   7        0.11        6.16      4.05 o 
 -10   7   7        0.10        0.08      3.77 o 
  -9   7   7        0.86        1.54      3.54 o 
  -8   7   7        1.25        2.42      2.29 o 
  -7   7   7        2.25        1.52      4.11 o 
  -6   7   7        0.49       -0.77      1.88 o 
  -5   7   7        0.88        1.71      2.91 o 
  -4   7   7        4.63        6.33      3.14 o 
  -3   7   7        0.00       -2.44      2.44 o 
  -2   7   7        1.56        4.47      2.46 o 
  -1   7   7       28.79       27.76      3.39 o 
   0   7   7        1.08       -1.53      1.93 o 
   1   7   7        0.03       -0.08      1.97 o 
   2   7   7        0.74        0.40      2.48 o 
   3   7   7       32.18       38.49      3.30 o 
   4   7   7      124.72      124.62      5.69 o 
   5   7   7        3.70        3.93      6.73 o 
   6   7   7        0.87        1.55      2.47 o 
   7   7   7       23.46       24.53      6.84 o 
   8   7   7       20.92       22.78      4.85 o 
   9   7   7       17.80       21.80      7.91 o 
  10   7   7        4.41        6.93      3.45 o 
  -9   8   7        0.46       -0.69      2.05 o 
  -8   8   7        0.44        1.21      1.20 o 
  -7   8   7       10.67        7.83      3.66 o 
  -6   8   7        0.14        2.53      3.50 o 
  -5   8   7        1.60        2.85      2.81 o 
  -4   8   7        0.62        3.70      3.64 o 
  -3   8   7       13.51       11.49      4.08 o 
  -2   8   7       64.02       65.91      4.37 o 
  -1   8   7        3.76        4.47      1.77 o 
   0   8   7        3.75        1.61      4.14 o 
   1   8   7        9.89        9.85      4.64 o 
   2   8   7       33.75       40.72      7.55 o 
   3   8   7       43.80       38.72      6.80 o 
   4   8   7        1.15        0.96      5.03 o 
   5   8   7        7.79       10.14      5.87 o 
   6   8   7        6.90        4.46      4.62 o 
   7   8   7        3.68        4.01      5.59 o 
   8   8   7        1.29        3.04      2.46 o 
   9   8   7        1.68       -0.10      2.55 o 
  -8   9   7       15.52       12.86      4.53 o 
  -7   9   7        3.05       -3.11      3.60 o 
  -6   9   7        7.63        8.86      3.37 o 
  -5   9   7        5.18        6.68      2.97 o 
  -4   9   7        0.00        0.89      2.89 o 
  -3   9   7       20.40       23.94      3.65 o 
  -2   9   7        2.06        2.44      4.93 o 
  -1   9   7       13.83       13.74      5.13 o 
   0   9   7        2.93        1.82      4.35 o 
   1   9   7        3.40        0.47      4.42 o 
   2   9   7        0.01        2.31      4.45 o 
   3   9   7        0.11        8.71      4.84 o 
   4   9   7        0.01       -0.73      4.45 o 
   5   9   7        0.01       -4.55      4.55 o 
   6   9   7        5.52        8.78      5.09 o 
   7   9   7        1.85        6.15      5.04 o 
  -6  10   7        3.67        6.40      3.30 o 
  -5  10   7        4.20        3.42      2.61 o 
  -4  10   7        1.37       -6.15      6.15 o 
  -3  10   7        3.50       -1.40      6.43 o 
  -2  10   7       15.35       16.50      8.11 o 
  -1  10   7        1.07       -5.45      5.45 o 
   0  10   7        4.98        8.50      5.17 o 
   1  10   7        0.13       -1.56      5.04 o 
   2  10   7        0.07        1.31      4.73 o 
   3  10   7        1.63        1.03      4.84 o 
   4  10   7        0.10       -4.34      4.34 o 
   5  10   7        4.82        0.05      4.50 o 
  -3  11   7        0.32       -6.71      6.71 o 
  -2  11   7        0.69        0.00      6.43 o 
  -1  11   7        7.51        7.83      7.27 o 
   0  11   7        0.33        0.84      6.71 o 
   1  11   7        4.45        5.31      6.99 o 
   2  11   7        0.85       -5.59      5.59 o 
 -11   0   8        3.72       10.62      6.99 o 
 -10   0   8        2.85       15.10      7.55 o 
  -9   0   8        0.18       -2.52      5.59 o 
  -8   0   8        0.01        3.63      6.43 o 
  -7   0   8        8.96       -5.61      7.27 o 
  -6   0   8      174.47      164.31     20.18 o 
  -5   0   8       94.74       99.74      5.94 o 
  -4   0   8       73.95       61.32      4.73 o 
  -3   0   8        5.02       -1.36      2.65 o 
  -2   0   8        8.44        6.56      3.13 o 
  -1   0   8        1.95        1.22      2.49 o 
   0   0   8        4.13        0.15      3.72 o 
   1   0   8       36.49       32.70      3.60 o 
   2   0   8        0.49       -0.72      2.35 o 
   3   0   8        4.39        6.84      3.63 o 
   4   0   8        0.52       -0.74      3.02 o 
   5   0   8        1.55        8.08      3.36 o 
   6   0   8        6.02        7.53      5.03 o 
   7   0   8        3.19        0.95      3.46 o 
   8   0   8       35.99       36.35      7.83 o 
   9   0   8        9.14        6.15      6.15 o 
  10   0   8       16.44       15.66      6.43 o 
  11   0   8       12.67       14.82      7.27 o 
 -11   1   8        4.08       -2.35      6.43 o 
 -10   1   8        3.87        7.44      5.31 o 
  -9   1   8        0.11        6.23      4.84 o 
  -8   1   8        1.21       -0.98      3.76 o 
  -7   1   8        7.79        8.76      2.55 o 
  -6   1   8       14.62       10.18      2.98 o 
  -5   1   8      189.52      187.88      6.21 o 
  -4   1   8       78.18       78.43      5.11 o 
  -3   1   8        0.13        0.76      1.79 o 
  -2   1   8       21.62       29.65      2.52 o 
  -1   1   8        2.67        3.03      1.77 o 
   0   1   8       22.63       27.97      2.84 o 
   1   1   8        2.15        4.01      1.84 o 
   2   1   8       12.96       11.37      2.53 o 
   3   1   8        9.70       10.53      3.74 o 
   4   1   8       12.43       15.61      3.04 o 
   5   1   8        5.86        8.22      2.81 o 
   6   1   8       20.41       17.60      3.41 o 
   7   1   8       37.58       46.16      5.61 o 
   8   1   8        5.89       10.00      4.75 o 
   9   1   8        0.03        0.34      3.82 o 
  10   1   8        6.30        9.19      4.53 o 
 -11   2   8        0.14        9.04      5.13 o 
 -10   2   8        0.17       -1.22      5.45 o 
  -9   2   8        0.56       -4.05      4.05 o 
  -8   2   8        1.40        3.65      4.22 o 
  -7   2   8        1.44        4.43      2.43 o 
  -6   2   8       12.93       12.23      2.58 o 
  -5   2   8       14.84       12.97      2.47 o 
  -4   2   8       22.28       18.11      2.62 o 
  -3   2   8        1.12        0.69      2.95 o 
  -2   2   8        0.01       -1.87      1.88 o 
  -1   2   8        0.71        1.88      1.90 o 
   0   2   8        0.77        3.55      1.91 o 
   1   2   8       48.49       46.98      3.53 o 
   2   2   8        1.27        1.19      2.23 o 
   3   2   8       28.76       25.43      3.03 o 
   4   2   8       12.07       12.14      3.01 o 
   5   2   8        5.24        5.04      3.89 o 
   6   2   8       30.65       22.58      4.53 o 
   7   2   8        5.27        5.27      3.82 o 
   8   2   8        2.01        3.57      3.82 o 
   9   2   8        0.00        0.47      3.76 o 
  10   2   8        0.65       -1.83      3.96 o 
 -11   3   8        0.43       -6.15      6.15 o 
 -10   3   8        0.00       -0.45      7.13 o 
  -9   3   8        0.51       -4.30      4.30 o 
  -8   3   8       10.57        9.72      3.27 o 
  -7   3   8        0.07       -2.39      2.39 o 
  -6   3   8        1.18        5.65      2.61 o 
  -5   3   8        0.38        0.29      2.21 o 
  -4   3   8        0.22        0.43      2.15 o 
  -3   3   8        0.32        2.97      2.22 o 
  -2   3   8        7.04        9.31      2.09 o 
  -1   3   8       17.79       18.94      2.65 o 
   0   3   8        5.64        3.05      2.58 o 
   1   3   8        4.11        4.70      4.18 o 
   2   3   8       22.33       29.06      3.09 o 
   3   3   8        4.67        7.42      2.67 o 
   4   3   8        1.36        0.45      3.15 o 
   5   3   8       73.92       62.93      5.97 o 
   6   3   8        7.42        7.96      3.56 o 
   7   3   8       22.40       17.94      4.43 o 
   8   3   8        0.73        0.56      4.89 o 
   9   3   8       11.64       13.76      7.13 o 
  10   3   8        0.72        3.27      3.96 o 
 -10   4   8        0.00        1.09      4.82 o 
  -9   4   8       14.22       10.99      5.04 o 
  -8   4   8        0.00       -2.80      2.80 o 
  -7   4   8        5.36        2.04      2.77 o 
  -6   4   8        2.51        3.69      1.94 o 
  -5   4   8        1.54        2.51      1.75 o 
  -4   4   8        4.07        5.02      1.67 o 
  -3   4   8        4.74        4.76      1.63 o 
  -2   4   8       32.43       30.58      2.27 o 
  -1   4   8       16.81       11.68      2.10 o 
   0   4   8       11.71       12.95      2.42 o 
   1   4   8        2.65       -2.71      2.99 o 
   2   4   8        7.25        6.05      2.82 o 
   3   4   8        0.72        2.39      2.78 o 
   4   4   8       53.35       48.47      5.16 o 
   5   4   8       17.77       20.41      4.19 o 
   6   4   8       32.50       29.65      4.76 o 
   7   4   8        0.02        1.12      3.36 o 
   8   4   8        0.64        3.48      3.88 o 
   9   4   8        2.75       -0.39      3.72 o 
 -10   5   8        1.16        3.21      4.62 o 
  -9   5   8        2.06       -1.28      2.71 o 
  -8   5   8       25.18       15.76      3.96 o 
  -7   5   8        0.16       -0.26      2.70 o 
  -6   5   8        0.01       -0.71      2.87 o 
  -5   5   8        9.96        8.77      2.46 o 
  -4   5   8        9.05        6.62      2.02 o 
  -3   5   8        2.83        1.28      1.49 o 
  -2   5   8       30.65       29.92      2.99 o 
  -1   5   8       53.73       62.05      7.49 o 
   0   5   8        4.03        3.84      1.94 o 
   1   5   8       15.01       20.10      2.38 o 
   2   5   8        0.97        1.31      1.75 o 
   3   5   8       20.75       19.82      3.58 o 
   4   5   8       20.02       17.59      4.08 o 
   5   5   8       30.00       22.92      4.19 o 
   6   5   8        0.32        1.37      3.09 o 
   7   5   8       29.05       26.55      5.59 o 
   8   5   8        6.92       11.91      4.02 o 
   9   5   8        5.50       13.50      6.29 o 
  -9   6   8        9.87        7.52      5.41 o 
  -8   6   8        1.08       -0.31      2.34 o 
  -7   6   8        4.13        3.86      2.22 o 
  -6   6   8        0.53       -3.03      3.03 o 
  -5   6   8        0.06       -4.04      4.04 o 
  -4   6   8        0.46       -2.39      4.19 o 
  -3   6   8        4.03        6.43      3.04 o 
  -2   6   8       15.83       12.06      5.33 o 
  -1   6   8        0.08       -2.61      2.61 o 
   0   6   8        1.24        4.41      2.70 o 
   1   6   8        3.71        4.94      4.04 o 
   2   6   8        2.03        3.62      3.04 o 
   3   6   8        4.77        8.61      4.03 o 
   4   6   8       12.66       11.86      3.67 o 
   5   6   8       14.76       16.18      3.88 o 
   6   6   8        2.73        3.69      3.22 o 
   7   6   8        0.02        2.61      3.16 o 
   8   6   8        0.22       -0.43      3.09 o 
  -8   7   8        7.09        4.10      2.24 o 
  -7   7   8        7.60        5.37      1.53 o 
  -6   7   8        1.19       -1.14      3.32 o 
  -5   7   8        3.95        4.72      3.19 o 
  -4   7   8       10.25        7.25      3.49 o 
  -3   7   8        0.10       -2.64      2.70 o 
  -2   7   8        0.03        3.48      2.91 o 
  -1   7   8        8.25       11.07      3.66 o 
   0   7   8        7.85        9.76      2.95 o 
   1   7   8        0.50        2.44      3.64 o 
   2   7   8        0.34        0.88      2.51 o 
   3   7   8        3.04        6.00      2.74 o 
   4   7   8       14.18       15.55      8.21 o 
   5   7   8        0.01       -2.43      2.43 o 
   6   7   8        1.20        1.68      3.36 o 
   7   7   8        0.09        3.26      3.02 o 
  -6   8   8        8.23       12.34      3.71 o 
  -5   8   8        3.60        6.73      3.23 o 
  -4   8   8       12.11       11.77      5.33 o 
  -3   8   8        0.40       -2.57      2.69 o 
  -2   8   8        1.47        0.94      2.41 o 
  -1   8   8       11.85       14.26      2.70 o 
   0   8   8        8.00       -0.12     19.57 o 
   1   8   8       15.19       12.81      8.25 o 
   2   8   8        0.05        1.11      8.67 o 
   3   8   8        6.69        7.55      4.94 o 
   4   8   8        1.08        2.70      4.45 o 
   5   8   8        0.24       -1.53      4.84 o 
  -4   9   8        3.86        6.24      2.67 o 
  -3   9   8        0.42       -5.48      6.99 o 
  -2   9   8       11.69        2.02      8.67 o 
  -1   9   8        5.47        5.48      5.02 o 
   0   9   8        3.12        2.38      4.94 o 
   1   9   8        1.37       -1.12      6.57 o 
   2   9   8        9.83       14.98      8.95 o 
   3   9   8        0.01        7.50      6.85 o 
  -8   1   9        0.27       -2.03      2.80 o 
  -7   1   9        3.01        5.72      3.51 o 
  -6   1   9        0.68       -0.92      2.69 o 
  -5   1   9       13.70        5.33      3.63 o 
  -4   1   9        0.00       -2.11      3.23 o 
  -3   1   9        2.93        2.40      2.57 o 
  -2   1   9        5.02        2.91      2.54 o 
  -1   1   9        2.68        7.47      2.63 o 
   0   1   9        0.81       -2.00      2.95 o 
   1   1   9        0.94       -0.45      2.63 o 
   2   1   9        1.04        0.56      3.56 o 
   3   1   9        0.07        3.31      3.74 o 
   4   1   9        0.96       -0.75      3.42 o 
   5   1   9        2.39        9.61      4.14 o 
   6   1   9        7.80        1.26      4.05 o 
   7   1   9       22.65       19.61      4.84 o 
   8   1   9        0.65       -1.68      3.95 o 
  -8   2   9        1.63        0.95      2.95 o 
  -7   2   9        0.06        2.12      3.06 o 
  -6   2   9       13.51        9.88      3.71 o 
  -5   2   9        1.79        2.12      2.67 o 
  -4   2   9        5.71        3.52      2.71 o 
  -3   2   9        0.97       -1.93      2.36 o 
  -2   2   9        2.21        1.09      2.42 o 
  -1   2   9        2.46        0.79      2.40 o 
   0   2   9        2.07        2.14      2.94 o 
   1   2   9        0.71        2.30      2.95 o 
   2   2   9       14.67       13.67      3.38 o 
   3   2   9       23.34       20.63      4.53 o 
   4   2   9        0.81        4.39      3.76 o 
   5   2   9       13.49        5.07      4.03 o 
   6   2   9       37.35       36.43      6.29 o 
   7   2   9        1.15        0.28      7.27 o 
  -8   3   9        0.22        0.17      2.86 o 
  -7   3   9        3.18        0.35      3.03 o 
  -6   3   9        1.56        6.73      2.87 o 
  -5   3   9        0.95       -0.55      2.91 o 
  -4   3   9        0.01        2.39      2.47 o 
  -3   3   9        3.36        1.94      3.63 o 
  -2   3   9        0.11       -2.46      2.46 o 
  -1   3   9        1.95        3.65      3.10 o 
   0   3   9       11.44       13.96      3.57 o 
   1   3   9        3.99        7.63      4.07 o 
   2   3   9        5.05       10.24      3.37 o 
   3   3   9        6.27        2.49      3.62 o 
   4   3   9        0.35        1.49      3.69 o 
   5   3   9       14.00       16.53      4.40 o 
   6   3   9        8.98        3.44      3.69 o 
   7   3   9       10.41        5.91      3.96 o 
  -7   4   9        0.06        0.28      2.95 o 
  -6   4   9        1.05        2.69      4.46 o 
  -5   4   9        0.38       -2.07      2.33 o 
  -4   4   9        0.42        0.96      2.23 o 
  -3   4   9        0.38       -1.92      2.08 o 
  -2   4   9        0.33       -2.26      2.98 o 
  -1   4   9        1.41        4.87      3.32 o 
   0   4   9        3.02        1.51      3.15 o 
   1   4   9        5.57        0.68      3.08 o 
   2   4   9        2.88        3.40      3.07 o 
   3   4   9        2.26       -2.63      2.63 o 
   4   4   9        0.13        2.96      3.72 o 
   5   4   9        5.91       12.21      4.08 o 
   6   4   9        4.98        5.11      4.14 o 
  -6   5   9        0.05       -1.00      2.40 o 
  -5   5   9        2.48        3.02      3.28 o 
  -4   5   9        0.87       -1.91      1.91 o 
  -3   5   9        0.86       -0.52      3.77 o 
  -2   5   9        0.66        3.28      3.94 o 
  -1   5   9        0.39       -0.02      2.98 o 
   0   5   9        2.82        2.03      3.29 o 
   1   5   9        0.03        1.67      3.05 o 
   2   5   9        3.09        2.63      3.14 o 
   3   5   9        0.56        1.26      3.02 o 
   4   5   9        1.06        3.22      4.47 o 
   5   5   9        0.00       -1.46      3.34 o 
  -5   6   9        0.01       -0.83      4.23 o 
  -4   6   9        3.93        2.82      9.93 o 
  -3   6   9        0.13       -0.90      3.56 o 
  -2   6   9        7.07        1.48      5.03 o 
  -1   6   9        0.29       -2.24      3.60 o 
   0   6   9        0.11       -3.26      3.26 o 
   1   6   9        3.23        6.17      3.67 o 
   2   6   9        7.90       12.79      3.88 o 
   3   6   9       20.21       18.39      4.23 o 
   4   6   9        0.22        2.12      3.28 o 
  -2   7   9        4.50        0.84      5.73 o 
  -1   7   9        0.27       -1.69      3.63 o 
   0   7   9        2.26        4.29      3.25 o 
   1   7   9        9.58       14.24      3.63 o 
  -3   0  10        0.60       -4.19      4.19 o 
  -2   0  10        0.00       -3.36      3.36 o 
  -1   0  10        1.54        5.43      8.39 o 
   0   0  10        1.38       -1.02      3.65 o 
   1   0  10        0.54        1.68      5.59 o 
   2   0  10        3.45        4.47      5.31 o 
  -3   1  10        1.00       -0.44      2.99 o 
  -2   1  10        0.12       -2.47      2.47 o 
  -1   1  10        4.25        2.08      2.61 o 
   0   1  10        8.57        4.65      3.34 o 
   1   1  10        3.22        1.14      3.24 o 
   2   1  10        2.29        1.87      6.43 o 
  -2   2  10        0.02       -1.88      4.20 o 
  -1   2  10        4.74        3.68      4.01 o 
   0   2  10        6.48        3.80      3.30 o 
   1   2  10        6.33        2.86      3.36 o 
                                                 
